# Supplementary material for: Social Network Analysis Reveals the Negative Effects of Attention-Deficit/Hyperactivity Disorder (ADHD) Symptoms on Friend-Based Student Networks
Source: PLoS One. 2015 Nov 12;10(11):e0142782. doi: 10.1371/journal.pone.0142782 (PMC4642970; doi:10.1371/journal.pone.0142782)
Supplement: S1 Dataset — In this zip-compressed file, we provide two files: School_Data.xlsx; spss result_School.xls. (ZIP) [file pone.0142782.s001.zip]

Archive with 1 entries (1 files):
- School_Data.xlsx
