# Supplementary material for: Social Network Analysis Reveals the Negative Effects of Attention-Deficit/Hyperactivity Disorder (ADHD) Symptoms on Friend-Based Student Networks
Source: PLoS One. 2015 Nov 12;10(11):e0142782. doi: 10.1371/journal.pone.0142782 (PMC4642970; doi:10.1371/journal.pone.0142782)
Supplement: S1 Dataset — In this zip-compressed file, we provide two files: School_Data.xlsx; spss result_School.xls. (ZIP) [file pone.0142782.s001.zip › School_Data.xlsx]

## Sheet: Sheet1
																LSNS	WebSN	KSSF	BIS	CDI	CASS	KARS	SORS		ODDRS		LDRS
		ID	Gender	Age	SES	SES2	Perf	Omit	DIS	RELIG	ToFAM	FAM	INT_Time	INT_TimeDay	INT_Day	LSNS	WebSN	KSSF	BIS	CDI	CASS	KARS	SORS	SORSc	ODDRS	ODDRSc	LDRS	LDRSc
	1	A101	1	11	3	0	3	1	0	4	9	3	1	1	3	15	9	20	12	7	8	5	0	0	0	0	3	0
	2	A102	1	12	3	0	3	1	0	3	10	3	1	3	3	14	4	31	32	12	14	7	1	0	2	0	4	0
	3	A103	1	11	2	0	1	1	0	1	10	3	1	1	5	14	4	20	0	0	0	0	0	0	0	0	0	0
	4	A104	2	11	3	0	3	1	0	3	10	3	1	2	4	14	4	20	19	10	4	0	0	0	0	0	0	0
	5	A105	2	11	3	0	3	1	0	3	10	4	1	1	5	15	14	20	28	8	5	1	1	0	0	0	0	0
	6	A106	2	11	3	0	3	1	0	3	13	3	2	0	5	16	11	33	23	6	16	3	2	0	0	0	0	0
	7	A107	1	12	3	0	2	1	0	1	10	3	1	1	5	18	4	22	18	2	5	1	5	1	2	0	0	0
	8	A108	2	11	3	0	2	1	0	4	10	3	2	2	4	23	13	23	24	14	6	0	0	0	0	0	0	0
	9	A109	2	12	3	0	2	1	0	4	10	2	1	1	4	23	9	20	11	2	8	0	0	0	0	0	0	0
	10	A110	1	12	3	0	2	1	0	3	10	3	1	2	3	17	12	24	19	4	7	3	3	0	1	0	0	0
	11	A111	1	11	3	0	2	1	0	1	10	3	1	0	5	12	5	24	22	7	11	0	7	2	0	0	0	0
	12	A112	1	11	3	0	4	1	0	5	12	3	1	1	4	8	4	27	38	18	25	7	9	0	0	0	2	0
	13	A113	2	12	4	0	4	1	0	4	8	4	1	1	2	9	13	20	32	9	1	6	4	0	0	0	18	5
	14	A114	2	12	2	0	1	1	0	4	10	4	1	1	5	27	9	20	14	3	4	0	0	0	0	0	0	0
	15	A115	1	11	3	0	1	1	0	4	8	3	1	1	2	11	4	27	31	6	9	5	2	0	0	0	0	0
	16	A116	2	11	3	0	2	1	0	4	14	4	1	1	5	22	4	20	7	5	10	0	1	0	1	0	0	0
	17	A117	2	11	3	0	2	1	0	4	8	4	1	2	4	23	9	25	15	5	8	0	0	0	2	0	0	0
	18	A118	2	11	3	0	3	1	0	4	9	3	1	1	5	18	11	22	30	22	16	0	11	2	3	0	0	0
	19	A119	2	11	3	0	4	1	0	3	10	4	3	5	4	14	12	46	35	18	34	2	10	3	1	0	0	0
	20	A120	1	11	3	0	3	1	0	3	9	3	1	1	2	23	4	36	35	4	17	10	10	3	6	1	0	0
	21	A121	1	11	2	0	1	1	0	2	10	2	1	1	4	24	6	22	23	6	7	0	5	1	0	0	0	0
	22	A122	1	11	3	0	2	1	0	4	8	3	1	1	0	22	4	32	27	4	10	0	2	0	0	0	0	0
	23	A123	1	11	3	0	1	1	0	2	9	3	1	1	5	20	4	27	31	13	12	13	1	0	3	0	0	0
	24	A124	1	11	3	0	3	1	0	4	13	3	1	1	2	16	4	23	14	2	4	2	2	0	1	0	0	0
	25	A125	2	11	4	0	3	1	0	5	6	3	1	4	3	28	4	21	17	9	6	0	1	0	0	0	0	0
	26	A126	1	11	3	0	3	1	0	1	13	3	1	2	5	16	13	22	28	12	15	23	6	2	8	2	3	0
	27	A127	2	11	3	0	2	1	0	2	10	3	1	1	5	25	5	25	27	8	14	0	1	0	0	0	0	0
	28	A128	1	11	3	0	2	1	0	3	9	3	2	2	3	20	4	20	20	3	2	9	2	0	3	0	2	0
	29	A129	2	12	3	0	2	1	0	5	11	3	0	0	5	16	13	20	31	5	6	0	2	0	0	0	0	0
	30	A130	1	11	4	0	4	1	0	1	12	4	3	4	2	22	4	38	25	11	14	6	0	0	2	0	3	0
	31	A131	2	11	4	0	2	1	0	1	10	3	1	0	5	21	7	25	25	5	13	0	2	0	0	0	0	0
	32	A132	1	11	4	0	4	1	0	1	8	3	1	1	3	21	4	24	24	17	25	5	0	0	0	0	2	0
	33	A133	2	12	3	0	3	1	0	1	11	3	2	4	0	24	19	39	29	15	20	0	0	0	0	0	0	0
	34	A134	1	12	3	0	2	1	0	4	15	3	2	2	4	15	10	26	29	12	17	1	2	1	2	0	0	0
	35	A135	1	11	2	0	3	1	0	4	10	4	1	2	1	17	9	29	22	4	10	15	7	2	0	0	2	0
	36	A201	2	12	3	0	2	1	0	4	11	3	1	2	2	21	8	21	17	2	11	1	2	0	0	0	1	0
	37	A202	1	12	3	0	3	1	0	3	11	2	1	1	4	24	19	26	21	5	8	27	2	0	12	4	9	0
	38	A203	2	12	3	0	3	1	0	1	10	4	1	1	3	21	4	21	14	0	2	0	0	0	2	0	0	0
	39	A204	1	11	3	0	2	1	0	1	8	2	2	1	5	9	7	22	24	5	6	5	1	0	0	0	2	0
	40	A205	1	12	3	0	3	1	0	3	12	3	2	2	3	18	4	27	31	18	27	25	2	0	10	3	2	0
	41	A206	1	12	3	0	3	1	0	1	9	3	1	2	4	15	4	33	36	10	13	7	1	0	2	0	1	0
	42	A207	2	11	3	0	4	1	0	1	14	6	1	1	3	26	4	20	16	4	7	1	0	0	0	0	0	0
	43	A208	2	11	3	0	2	2	0	1	13	4	1	1	4	4	4	23	26	5	17	1	12	5	1	0	4	1
	44	A209	1	12	3	0	1	1	0	3	11	5	1	1	5	16	4	24	26	9	11	0	4	0	0	0	0	0
	45	A210	2	12	3	0	1	1	0	1	11	3	1	1	5	19	6	23	30	6	24	4	3	0	3	0	0	0
	46	A211	2	11	3	0	3	1	0	2	10	3	1	0	6	21	10	26	27	6	10	2	2	0	2	0	1	0
	47	A212	2	11	3	0	2	1	0	1	10	3	1	1	5	22	4	21	27	7	16	0	1	0	0	0	0	0
	48	A213	1	11	3	0	3	1	0	4	13	4	2	2	5	12	10	26	36	6	15	29	5	1	8	1	6	1
	49	A214	1	11	3	0	3	1	0	4	10	3	3	3	3	16	4	33	40	15	18	1	7	1	0	0	1	0
	50	A215	1	11	3	0	3	1	0	1	14	3	1	0	7	16	6	30	28	7	19	34	10	2	12	5	6	1
	51	A216	2	12	3	0	2	1	0	4	9	3	2	2	4	9	4	23	29	15	5	0	3	1	0	0	4	1
	52	A217	1	11	3	0	3	1	0	1	13	3	3	4	0	28	17	38	39	9	16	14	5	0	3	1	0	0
	53	A218	2	12	3	0	3	1	0	3	14	4	1	2	4	20	16	25	23	17	13	0	1	0	0	0	0	0
	54	A219	1	12	3	0	3	1	0	3	8	3	1	1	0	15	19	37	24	2	5	27	0	0	12	4	3	1
	55	A221	2	11	3	0	4	1	0	4	8	3	1	1	5	19	4	20	43	14	11	8	7	2	5	0	1	0
	56	A222	2	11	4	0	4	1	0	4	13	4	1	1	5	18	10	22	16	8	9	2	3	1	0	0	4	0
	57	A223	1	12	3	0	2	1	0	1	8	3	1	1	6	9	4	21	17	3	9	0	0	0	0	0	0	0
	58	A224	2	11	3	0	2	1	0	3	11	3	1	2	5	21	10	25	35	11	22	0	2	0	0	0	0	0
	59	A225	2	11	3	0	3	1	0	1	10	2	1	1	5	24	9	23	22	15	10	5	10	3	1	0	1	0
	60	A226	1	11	3	0	4	1	0	3	10	3	1	1	5	16	12	22	26	13	20	3	1	0	0	0	1	0
	61	A227	2	12	3	0	3	1	0	2	11	3	1	1	3	16	10	24	27	15	19	1	4	0	0	0	0	0
	62	A228	2	11	3	0	4	1	0	4	12	3	1	1	6	9	4	20	27	9	8	3	3	1	0	0	0	0
	63	A229	1	11	3	0	3	1	0	1	8	3	2	2	3	9	12	26	27	9	18	1	9	2	0	0	0	0
	64	A230	1	11	3	0	2	1	0	3	9	2	1	0	7	8	4	25	21	11	20	0	8	1	0	0	0	0
	65	A231	2	11	3	0	2	1	0	3	10	3	1	1	5	14	7	22	35	25	22	0	10	3	0	0	0	0
	66	A232	1	11	2	0	2	1	0	4	10	3	1	1	2	17	5	24	15	3	7	1	4	1	1	0	0	0
	67	A233	1	6	3	0	4	1	0	4	3	3	1	1	2	20	11	32	39	15	20	14	3	1	4	1	11	3
	68	A234	1	10	3	0	4	1	0	4	8	2	1	1	5	10	8	25	26	11	17	2	12	2	5	1	0	0
	69	A235	2	11	3	0	3	1	0	4	9	1	3	1	6	10	4	24	28	10	18	3	3	0	0	0	2	0
	70	A301	2	11	2	0	1	1	0	3	12	3	1	1	0	23	11	22	14	11	4	0	0	0	0	0	0	0
	71	A302	1	11	3	0	2	1	0	1	10	3	1	2	3	19	4	28	27	8	28	0	4	0	0	0	0	0
	72	A303	2	11	3	0	3	1	0	3	12	3	1	1	4	19	5	23	44	8	10	0	1	0	0	0	0	0
	73	A304	2	11	3	0	2	1	0	4	12	3	2	0	7	26	4	20	13	0	4	0	9	3	0	0	0	0
	74	A305	2	11	3	0	2	1	0	2	10	3	1	2	5	18	6	24	35	9	12	0	0	0	0	0	0	0
	75	A306	1	11	3	0	4	1	0	5	9	2	2	2	1	14	9	33	23	13	23	25	4	0	1	0	1	0
	76	A307	1	12	3	2	4	1	0	3	14	3	1	1	2	30	19	22	26	5	1	2	0	0	0	0	1	0
	77	A308	1	11	3	0	3	1	0	3	13	3	6	6	2	13	4	32	20	2	2	7	7	2	2	0	0	0
	78	A309	2	11	3	0	3	1	0	1	11	3	1	1	3	3	4	24	13	3	7	0	0	0	0	0	0	0
	79	A310	1	11	3	0	2	1	0	4	10	3	2	2	2	8	4	29	35	23	27	0	10	0	0	0	0	0
	80	A311	1	11	3	0	1	1	0	4	13	3	1	1	4	13	12	40	28	11	16	0	4	2	0	0	0	0
	81	A312	2	11	3	0	2	1	0	3	10	4	1	1	4	17	9	25	15	3	7	0	3	1	0	0	0	0
	82	A313	1	11	3	0	2	1	0	4	12	4	1	1	4	28	7	23	14	5	0	0	0	0	0	0	0	0
	83	A314	1	11	3	1	2	1	0	2	11	3	2	3	5	20	4	28	26	17	25	8	3	0	3	0	0	0
	84	A315	1	12	3	0	1	1	0	1	12	3	3	2	0	20	14	28	24	7	11	0	1	0	0	0	0	0
	85	A316	2	11	3	0	1	1	0	1	12	3	1	1	6	21	4	21	19	6	6	0	2	0	0	0	0	0
	86	A317	2	12	3	0	2	1	0	3	12	5	1	1	0	24	4	23	11	2	4	0	0	0	0	0	0	0
	87	A318	1	11	3	0	2	1	0	4	10	3	1	0	5	6	4	21	21	1	8	0	0	0	0	0	0	0
	88	A319	1	11	3	0	2	1	0	4	12	4	1	1	3	28	4	24	3	1	4	0	2	0	0	0	0	0
	89	A320	1	11	3	0	4	1	0	5	12	3	1	2	1	10	11	27	30	7	13	1	3	1	0	0	3	0
	90	A321	2	12	3	0	4	2	0	4	10	6	3	2	0	2	4	27	33	13	5	3	2	1	0	0	5	1
	91	A322	1	11	3	0	2	1	0	3	11	4	1	1	5	13	4	23	32	11	17	0	1	0	0	0	0	0
	92	A323	1	12	3	0	1	1	0	1	9	3	1	2	2	24	9	32	21	15	14	0	0	0	0	0	0	0
	93	A324	2	11	3	0	2	1	0	3	11	4	1	1	6	20	6	20	13	8	8	0	0	0	0	0	0	0
	94	A325	1	11	3	0	2	1	0	3	11	3	1	0	6	11	14	30	23	30	33	0	20	6	0	0	0	0
	95	A326	2	11	3	0	3	1	0	5	9	3	2	1	6	19	4	22	30	14	17	0	2	0	0	0	0	0
	96	A326	2	11	3	0	3	1	0	5	9	3	2	1	6	17	4	22	30	14	17	0	2	0	0	0	0	0
	97	A327	1	11	3	0	4	1	0	3	12	3	1	2	2	16	7	32	33	16	26	17	1	0	8	1	0	0
	98	A328	1	11	3	0	3	1	0	5	10	3	3	3	3	21	14	34	23	10	19	2	1	0	0	0	0	0
	99	A329	2	12	3	0	3	1	0	4	10	3	1	1	2	19	10	21	32	18	12	0	0	0	0	0	0	0
	100	A330	2	11	3	0	4	2	0	4	9	3	2	3	3	15	13	33	32	27	29	0	20	7	0	0	0	0
	101	A331	2	12	3	0	2	1	0	3	13	3	1	1	4	24	4	20	27	1	13	0	4	1	0	0	0	0
	102	A332	2	11	3	0	3	1	0	4	11	3	1	2	4	17	8	22	25	10	7	0	0	0	0	0	0	0
	103	A333	2	12	3	0	3	1	0	1	7	2	1	1	5	21	13	22	23	3	17	0	0	0	1	0	0	0
	104	A334	2	12	4	4	2	1	0	5	13	4	1	0	6	16	9	21	15	13	10	0	0	0	0	0	0	0
	105	A401	1	11	3	0	4	1	0	1	11	3	2	2	5	20	14	40	34	11	25	22	3	0	10	4	8	2
	106	A402	2	11	3	0	3	1	0	4	8	5	1	1	0	8	4	25	25	18	20	1	0	0	0	0	0	0
	107	A403	1	11	3	0	4	1	0	1	11	3	2	1	3	21	11	38	24	4	17	7	0	0	9	1	0	0
	108	A404	2	11	2	0	3	1	0	4	11	4	1	1	5	14	12	21	41	23	24	0	21	8	1	0	1	0
	109	A405	2	11	3	0	2	1	0	1	8	3	1	1	4	10	4	21	19	4	4	0	0	0	0	0	0	0
	110	A406	2	12	3	0	3	1	0	4	9	2	1	1	6	18	10	21	32	9	11	0	1	0	0	0	0	0
	111	A407	1	12	3	0	2	1	0	4	11	3	1	1	4	11	4	27	36	20	28	0	19	8	2	0	0	0
	112	A408	2	11	3	0	3	1	0	1	10	4	4	6	0	23	9	42	31	11	24	1	3	0	1	0	0	0
	113	A409	1	12	3	0	4	1	0	4	8	4	1	1	4	24	5	24	29	4	10	5	0	0	0	0	0	0
	114	A410	1	11	3	0	3	1	0	1	9	3	1	1	5	15	4	28	30	9	6	3	1	0	0	0	0	0
	115	A411	2	11	3	0	3	1	0	2	10	6	1	1	0	12	5	23	31	19	20	0	2	0	0	0	0	0
	116	A412	1	12	3	0	3	1	0	3	11	7	1	1	0	10	4	24	27	10	20	0	4	0	0	0	0	0
	117	A413	1	11	3	0	4	1	0	4	9	3	1	1	4	18	14	33	37	16	34	10	0	0	0	0	2	0
	118	A414	1	11	3	0	4	1	0	4	14	4	1	1	5	16	4	27	37	11	20	19	0	0	1	0	0	0
	119	A415	2	12	3	0	2	1	0	3	12	3	1	3	4	27	4	20	8	6	3	0	1	0	0	0	0	0
	120	A416	2	12	3	0	2	1	0	4	10	4	1	2	0	16	4	27	31	16	23	0	2	0	2	0	0	0
	121	A417	2	4	3	0	2	1	0	3	11	3	1	1	5	8	10	23	32	13	11	0	3	1	1	0	0	0
	122	A418	1	12	3	0	3	1	0	3	9	3	1	1	6	10	4	22	37	3	20	0	0	0	0	0	0	0
	123	A419	2	11	3	0	4	1	0	3	11	4	1	1	3	15	9	28	26	20	33	13	4	1	0	0	0	0
	124	A420	1	11	3	0	4	1	0	1	4	3	3	4	0	0	4	42	39	13	12	1	1	0	0	0	0	0
	125	A421	2	12	3	0	2	1	0	4	7	3	1	1	5	21	8	29	19	16	5	0	1	0	0	0	0	0
	126	A422	2	12	3	0	2	1	0	4	11	3	1	1	6	12	6	23	16	11	17	0	0	0	0	0	0	0
	127	A423	1	11	3	0	2	1	0	4	7	3	1	0	7	28	10	21	17	2	12	2	0	0	2	0	0	0
	128	A424	1	11	3	0	4	1	0	1	10	3	3	3	2	15	4	22	32	9	25	13	9	3	0	0	0	0
	129	A425	2	12	3	0	4	1	0	1	6	6	1	1	5	29	4	24	35	8	15	8	0	0	2	0	0	0
	130	A426	1	11	3	0	3	1	0	4	9	3	3	3	5	5	4	22	22	7	12	3	0	0	0	0	0	0
	131	A427	1	12	3	0	2	1	0	1	3	3	2	1	4	17	5	43	32	21	27	0	1	0	1	0	0	0
	132	A428	1	11	3	0	2	1	0	3	10	4	1	1	5	6	4	24	32	13	13	0	4	0	0	0	0	0
	133	A429	1	11	3	0	3	1	0	4	9	3	1	1	5	19	4	23	20	3	11	0	0	0	0	0	0	0
	134	A430	2	12	3	0	3	1	0	2	9	4	2	2	0	17	19	28	31	21	24	0	3	0	0	0	0	0
	135	A431	1	11	3	0	3	1	0	3	12	3	1	1	2	18	9	29	35	52	37	0	18	6	0	0	0	0
	136	A432	2	11	3	0	4	1	0	1	3	3	1	1	7	11	4	24	35	14	13	3	1	0	0	0	11	4
	137	A433	1	12	3	0	3	1	0	4	8	2	1	1	5	4	7	22	31	5	7	8	1	0	3	0	0	0
	138	A434	2	11	3	0	1	1	0	4	10	3	1	1	0	19	6	24	24	12	15	0	6	0	0	0	0	0
	139	A501	1	11	3	0	2	1	0	4	9	3	0	0	7	16	5	26	33	4	18	0	2	0	0	0	0	0
	140	A502	2	11	3	0	2	1	0	4	11	3	4	4	0	20	13	44	36	20	35	0	2	0	3	0	0	0
	141	A503	1	11	3	0	3	1	0	4	10	3	1	1	4	17	9	41	39	20	30	2	6	1	0	0	0	0
	142	A504	1	12	3	0	2	1	0	1	10	4	1	1	0	23	4	20	15	1	8	0	1	0	0	0	0	0
	143	A505	2	11	3	0	3	1	0	4	8	3	1	2	4	19	12	27	29	14	24	0	3	0	0	0	0	0
	144	A506	2	11	3	0	2	1	0	1	12	3	2	2	4	24	4	27	22	7	5	4	0	0	0	0	0	0
	145	A507	2	11	3	0	2	1	0	4	14	3	1	1	2	21	4	21	22	0	3	2	0	0	1	0	0	0
	146	A508	1	11	3	0	2	1	0	4	13	3	0	0	7	1	4	20	16	4	1	5	7	1	0	0	0	0
	147	A509	1	12	3	0	1	1	0	1	13	4	3	3	0	22	9	31	18	5	7	0	2	0	0	0	0	0
	148	A510	1	12	2	0	3	1	0	4	11	2	1	1	5	25	6	20	14	5	8	12	0	0	3	0	0	0
	149	A511	1	11	2	0	3	1	0	3	9	3	3	3	3	11	8	34	35	16	20	13	3	1	0	0	0	0
	150	A512	1	12	3	0	3	1	0	1	9	3	1	2	3	22	4	27	21	7	9	11	0	0	0	0	0	0
	151	A513	2	12	2	0	2	1	0	4	14	6	1	1	4	15	4	22	23	9	19	3	0	0	1	0	0	0
	152	A514	1	11	2	0	3	1	0	4	11	3	1	1	3	19	7	27	18	5	13	0	2	0	0	0	0	0
	153	A515	2	11	2	0	1	1	0	2	10	3	1	1	5	16	4	20	22	3	9	0	0	0	0	0	0	0
	154	A516	1	12	2	0	1	1	0	1	9	3	1	1	6	12	4	28	25	25	26	6	6	0	4	0	0	0
	155	A517	1	12	2	0	3	1	0	1	13	2	1	1	5	19	11	30	22	12	20	3	4	0	3	0	0	0
	156	A518	2	11	3	0	3	1	0	1	12	5	1	1	3	18	14	21	23	2	4	0	0	0	0	0	0	0
	157	A519	2	11	2	0	1	1	0	3	10	3	1	2	3	18	7	34	31	14	31	0	4	0	0	0	0	0
	158	A520	2	11	3	0	3	1	0	1	11	4	1	1	3	25	4	24	21	7	9	10	4	1	5	0	0	0
	159	A521	1	11	3	0	3	1	0	4	11	3	1	0	3	20	9	28	21	6	16	11	0	0	0	0	0	0
	160	A522	2	11	3	0	3	1	0	3	8	4	0	0	6	21	4	20	12	2	5	0	0	0	0	0	0	0
	161	A523	1	11	3	0	3	1	0	1	15	4	3	3	5	21	23	32	27	6	9	17	11	0	0	0	0	0
	162	A524	1	11	3	0	3	1	0	3	13	3	1	1	0	21	9	28	35	14	11	5	2	1	0	0	0	0
	163	A525	2	11	3	0	1	1	0	3	11	3	1	1	0	18	4	23	23	5	9	0	0	0	0	0	0	0
	164	A526	1	12	3	0	3	1	0	4	10	4	1	1	2	18	4	21	32	14	11	7	1	0	0	0	3	0
	165	A527	2	11	2	0	2	1	0	3	8	3	0	0	0	21	4	20	11	5	6	3	2	1	1	0	0	0
	166	A528	2	11	2	0	2	1	0	4	12	3	2	3	0	20	5	34	19	30	26	5	8	3	1	0	0	0
	167	A529	2	11	2	0	2	1	0	4	12	3	1	1	3	19	6	25	32	9	19	0	3	0	0	0	0	0
	168	A530	1	11	1	0	1	1	0	4	9	3	1	2	0	10	4	21	15	3	7	0	0	0	0	0	0	0
	169	A531	1	11	1	0	1	1	0	4	13	3	1	1	0	24	4	25	37	16	19	0	2	0	0	0	0	0
	170	A532	2	12	3	0	2	1	0	4	13	3	1	1	2	18	10	31	23	3	14	0	1	0	0	0	0	0
	171	A533	2	11	3	0	3	1	0	4	11	3	2	2	2	13	4	42	52	19	49	8	2	0	0	0	0	0
	172	A534	2	12	2	0	1	1	0	4	12	3	3	3	4	30	6	27	25	1	5	0	0	0	0	0	0	0
	173	A535	1	11	2	0	1	1	0	1	9	3	1	1	2	12	7	24	22	6	13	0	0	0	0	0	0	0
	174	A601	1	11	3	0	3	1	0	2	12	3	1	1	4	29	4	31	35	4	14	5	3	1	0	0	0	0
	175	A602	2	11	3	0	3	1	0	4	11	5	2	2	3	18	4	33	26	8	21	0	1	0	0	0	0	0
	176	A603	2	11	3	0	3	1	0	4	12	4	1	2	2	20	4	25	35	6	22	0	0	0	0	0	0	0
	177	A604	2	11	3	0	2	1	0	3	12	3	3	3	1	22	16	35	43	17	33	2	0	0	0	0	0	0
	178	A605	1	12	3	0	3	1	0	4	10	3	2	2	2	11	20	36	40	9	14	0	2	0	1	0	0	0
	179	A606	1	12	3	0	2	1	0	2	11	3	1	1	6	25	12	29	25	15	17	3	1	0	6	1	0	0
	180	A607	2	11	3	0	2	1	0	1	8	2	1	1	0	28	15	24	17	3	9	0	1	0	0	0	0	0
	181	A608	1	12	3	0	2	1	0	1	14	3	2	2	2	20	14	41	34	15	17	6	3	0	5	2	1	0
	182	A609	2	12	3	0	2	1	0	1	12	3	2	0	6	16	7	26	32	13	28	0	3	0	0	0	0	0
	183	A610	1	12	3	0	2	1	0	1	8	2	1	1	1	14	7	34	25	15	15	0	3	0	0	0	0	0
	184	A611	1	11	3	0	4	1	0	4	3	3	2	1	0	28	4	30	31	2	19	4	3	0	1	0	0	0
	185	A612	1	11	3	0	3	1	0	1	13	3	1	1	5	21	4	36	27	11	26	0	1	0	0	0	0	0
	186	A613	1	11	3	0	3	1	0	4	12	3	2	2	4	13	4	25	21	3	3	2	0	0	0	0	0	0
	187	A614	1	11	3	0	3	1	0	1	12	3	1	1	3	23	13	22	26	6	17	4	0	0	0	0	0	0
	188	A615	1	11	3	0	0	1	0	4	13	3	2	2	1	16	10	34	26	5	21	2	1	0	0	0	0	0
	189	A616	1	11	3	0	4	1	0	1	12	3	2	2	5	22	14	27	31	8	7	6	1	0	0	0	2	1
	190	A618	2	12	3	0	1	1	0	4	11	3	1	1	6	22	9	25	25	9	14	0	1	0	0	0	0	0
	191	A619	1	12	3	0	3	1	0	4	10	3	1	1	5	19	4	29	26	5	14	0	3	0	0	0	0	0
	192	A620	2	11	3	0	3	1	0	4	9	3	1	1	3	16	5	22	21	6	4	0	3	1	0	0	0	0
	193	A621	2	11	3	0	3	1	0	5	9	4	3	3	2	19	4	31	30	10	14	0	5	0	0	0	0	0
	194	A622	2	12	3	0	2	1	0	4	13	4	2	5	1	21	4	26	32	10	13	0	0	0	0	0	0	0
	195	A623	2	12	3	0	1	1	0	1	8	3	1	1	4	19	5	25	36	21	20	0	4	0	0	0	0	0
	196	A624	2	11	3	0	3	1	0	1	12	4	2	2	3	23	12	22	29	16	14	0	2	0	0	0	0	0
	197	A625	2	12	3	0	2	1	0	2	9	4	1	2	3	19	4	21	9	5	11	0	2	0	0	0	0	0
	198	A626	1	11	3	0	3	1	0	2	9	3	2	2	4	14	6	33	30	7	20	0	3	0	0	0	0	0
	199	A627	2	11	3	0	3	1	0	3	11	4	1	0	5	21	9	29	34	12	16	0	4	1	0	0	0	0
	200	A628	2	11	2	0	3	1	0	4	10	3	2	2	2	25	8	32	36	13	26	4	1	0	0	0	0	0
	201	A629	1	11	3	0	4	1	0	1	11	3	1	2	4	26	20	51	28	9	27	16	4	2	2	0	11	4
	202	A630	1	12	3	0	3	1	0	2	12	3	3	3	1	18	4	34	24	8	18	2	0	0	2	0	0	0
	203	A631	1	11	3	0	2	1	0	4	11	3	1	1	2	13	4	27	30	6	20	0	2	0	0	0	0	0
	204	A632	2	11	3	0	3	1	0	4	11	3	1	1	4	18	4	21	15	9	11	0	7	0	0	0	0	0
	205	A633	2	11	3	0	2	1	0	4	9	3	1	1	5	17	4	27	31	16	19	0	2	0	0	0	0	0
	206	A634	2	12	4	0	4	1	0	1	2	2	5	5	0	13	9	37	30	10	21	3	1	0	2	0	4	2
	207	A635	1	11	3	0	1	1	0	4	10	3	1	1	4	21	9	33	28	12	24	1	0	0	0	0	0	0
	208	A701	2	11	3	0	2	1	0	1	11	3	1	1	3	17	4	22	26	9	13	0	2	0	0	0	3	0
	209	A702	1	12	3	0	2	1	0	4	13	3	1	1	2	21	5	30	20	2	10	0	2	0	0	0	1	0
	210	A703	2	12	3	0	2	1	0	3	12	3	2	2	2	17	8	27	36	15	29	0	2	0	0	0	2	0
	211	A704	2	11	3	0	2	1	0	1	8	3	1	1	4	18	4	23	31	7	6	0	0	0	0	0	5	2
	212	A705	1	11	3	0	2	1	0	1	14	6	1	1	5	29	5	21	20	3	5	0	0	0	0	0	0	0
	213	A706	1	12	3	0	2	1	0	3	11	3	1	1	4	20	4	20	20	1	4	2	0	0	0	0	1	0
	214	A707	2	12	3	0	2	1	0	3	9	3	1	1	2	22	15	21	29	10	15	0	0	0	0	0	0	0
	215	A708	1	11	3	0	1	1	0	3	12	3	2	2	6	23	4	23	26	9	21	6	1	0	0	0	0	0
	216	A709	1	12	3	0	2	1	0	3	12	3	1	1	4	27	11	25	22	3	7	1	0	0	0	0	1	0
	217	A710	1	11	3	0	4	1	0	3	12	4	2	3	5	30	23	24	31	9	34	9	0	0	0	0	6	2
	218	A711	1	11	3	0	2	1	0	4	14	4	1	0	2	26	4	26	34	11	22	12	0	0	0	0	1	0
	219	A712	1	11	3	0	1	1	0	4	11	3	1	2	3	23	4	30	30	8	15	3	1	0	0	0	0	0
	220	A713	2	11	3	0	2	1	0	1	7	3	1	1	3	22	9	30	29	22	17	0	9	2	0	0	1	0
	221	A714	2	11	3	0	4	1	0	1	13	3	3	3	0	15	14	26	27	16	14	5	3	1	0	0	9	2
	222	A715	1	11	3	0	2	1	0	3	13	3	1	1	6	27	9	26	18	2	5	4	0	0	1	0	4	1
	223	A716	2	11	3	0	2	1	0	1	6	3	3	3	2	13	14	27	27	8	11	0	4	1	0	0	0	0
	224	A717	2	11	3	0	2	1	0	4	12	3	1	1	2	19	6	29	33	12	28	4	6	2	1	0	2	0
	225	A718	1	11	3	0	3	1	0	2	13	3	1	1	4	20	19	24	22	8	15	2	1	0	0	0	1	0
	226	A719	1	11	3	0	2	1	0	1	10	3	1	2	5	19	14	26	11	7	16	8	3	0	0	0	2	0
	227	A720	2	11	3	0	2	1	0	3	8	4	1	0	7	17	4	20	19	2	17	0	2	0	0	0	1	0
	228	A721	1	11	3	0	3	1	0	3	11	5	2	2	3	25	18	32	26	18	24	0	0	0	0	0	0	0
	229	A722	2	12	3	0	1	1	0	2	13	3	1	1	5	18	4	20	16	5	10	0	0	0	0	0	0	0
	230	A723	2	12	3	0	2	1	0	4	14	3	1	0	6	20	4	21	10	2	0	0	0	0	0	0	0	0
	231	A724	1	11	3	0	2	1	0	1	14	3	1	1	6	26	10	34	14	6	17	0	0	0	0	0	0	0
	232	A725	1	12	3	0	2	1	0	1	9	5	2	2	4	25	4	36	32	11	18	1	0	0	0	0	1	0
	233	A726	2	12	3	0	2	1	0	4	10	3	1	1	5	17	5	26	24	31	37	0	1	0	0	0	1	0
	234	A727	1	12	3	0	2	1	0	4	12	3	1	1	3	13	9	38	37	11	17	0	1	0	0	0	0	0
	235	A728	2	11	3	0	3	1	0	1	9	3	1	1	5	14	4	24	26	9	14	0	0	0	0	0	2	1
	236	A729	2	12	3	0	1	1	0	1	9	3	3	3	2	13	9	32	25	14	9	0	3	0	0	0	0	0
	237	A730	1	12	3	0	4	1	0	4	11	3	1	2	5	27	22	20	16	2	10	4	9	3	0	0	6	1
	238	A731	1	12	3	0	1	1	0	3	11	4	1	2	4	26	8	22	10	0	4	3	0	0	1	0	2	1
	239	A732	2	11	3	0	4	1	0	4	13	3	4	4	0	19	20	43	41	19	34	4	1	0	2	0	8	1
	240	A733	1	5	3	0	2	1	0	4	12	3	1	1	6	22	5	26	16	1	4	0	2	0	0	0	0	0
	241	A734	2	12	3	0	2	1	0	4	13	3	1	1	3	16	4	21	19	2	4	0	1	0	0	0	0	0
	242	A801	1	11	3	4	3	1	0	4	10	2	1	1	4	29	8	24	32	9	13	18	0	0	3	0	11	1
	243	A802	2	11	3	0	4	1	0	3	11	4	1	1	3	18	4	20	27	11	4	7	0	0	1	0	5	2
	244	A803	2	12	3	0	3	1	0	4	12	4	1	2	3	15	4	29	35	10	16	2	3	1	0	0	6	2
	245	A804	1	11	3	0	2	1	2	4	8	2	1	1	5	20	4	20	4	0	0	2	0	0	0	0	3	1
	246	A805	1	11	3	0	3	1	0	1	14	3	1	2	5	9	4	35	34	15	28	15	5	0	1	0	4	0
	247	A806	2	11	3	0	3	1	0	3	8	4	0	1	6	28	8	20	30	11	23	1	2	0	1	0	4	1
	248	A807	1	11	3	0	4	1	0	1	9	3	1	0	7	26	4	20	31	7	38	23	0	0	3	0	9	2
	249	A808	2	11	3	0	1	1	0	4	9	3	1	1	3	18	6	22	28	9	19	0	3	0	0	0	0	0
	250	A809	1	11	3	0	4	1	0	4	10	3	2	2	5	22	4	25	32	21	21	26	32	10	2	0	16	5
	251	A810	1	11	3	0	3	1	0	4	15	2	1	1	4	3	4	23	21	0	8	1	1	0	0	0	1	0
	252	A811	1	12	3	0	1	1	0	4	12	3	1	1	5	25	6	29	22	2	17	1	0	0	0	0	0	0
	253	A812	1	11	3	0	2	1	0	4	8	3	1	1	2	13	8	24	34	5	21	2	0	0	0	0	1	0
	254	A813	1	11	3	0	4	1	0	4	11	3	1	2	1	10	8	28	42	2	10	19	0	0	0	0	0	0
	255	A814	1	11	3	0	2	1	0	1	8	3	1	1	5	13	5	27	26	7	15	14	0	0	0	0	0	0
	256	A815	1	11	3	0	1	1	0	4	7	2	1	1	6	19	4	28	13	13	14	0	4	0	0	0	0	0
	257	A817	2	11	3	0	3	1	0	3	12	3	1	1	7	14	4	25	31	17	15	0	6	0	0	0	0	0
	258	A818	2	11	3	0	3	1	0	4	12	3	1	3	4	13	4	26	24	12	8	1	0	0	4	0	0	0
	259	A819	1	11	3	0	2	1	0	4	11	3	1	2	6	16	4	26	16	2	14	1	0	0	0	0	0	0
	260	A820	2	12	3	0	2	1	0	1	9	3	1	1	3	12	12	39	44	15	30	0	5	0	0	0	0	0
	261	A821	2	12	4	4	2	1	0	1	10	2	1	1	2	27	17	20	9	0	5	0	0	0	0	0	5	2
	c	A822	1	11	3	0	3	1	0	4	8	3	1	1	2	20	7	22	16	3	11	18	1	0	8	3	10	4
	263	A823	2	11	3	0	1	1	0	4	9	3	2	2	0	19	11	25	20	17	16	0	4	1	1	0	0	0
	264	A824	1	11	3	0	2	1	0	2	11	3	1	1	5	9	14	38	18	43	29	14	18	6	1	0	6	3
	265	A825	2	11	3	0	2	1	0	4	10	4	2	1	0	3	9	24	42	19	27	2	3	1	0	0	8	3
	266	A826	1	11	3	0	2	1	0	4	10	4	3	4	0	25	11	49	49	18	48	11	0	0	0	0	0	0
	267	A827	1	11	3	0	1	1	0	1	7	1	1	1	2	18	8	32	22	7	14	0	1	0	0	0	0	0
	268	A828	1	11	3	0	3	1	0	3	12	4	1	1	2	12	4	33	31	12	25	6	10	1	0	0	2	0
	269	A829	2	11	3	0	1	1	0	2	11	3	1	1	6	20	6	20	7	16	12	0	0	0	0	0	0	0
	270	A830	2	12	3	0	4	1	0	4	10	3	2	2	3	11	19	25	33	18	23	8	1	0	1	0	2	0
	271	A831	2	11	3	0	2	1	0	4	12	3	1	1	2	6	8	26	26	6	13	13	1	0	4	0	2	1
	272	A832	1	11	3	0	4	1	0	4	9	3	2	2	5	3	4	27	29	6	8	20	0	0	1	0	9	3
	273	A833	2	11	3	0	1	1	0	3	10	2	1	0	2	17	8	20	19	8	14	0	2	0	0	0	0	0
	274	A834	2	11	3	0	2	1	0	3	9	3	1	4	3	22	5	23	24	5	7	0	1	0	0	0	0	0
	275	A835	2	12	3	0	2	1	0	1	10	3	1	1	2	11	15	28	33	3	18	0	0	0	0	0	0	0
	276	A901	1	12	3	0	2	1	0	1	9	4	2	2	4	27	4	33	29	7	20	21	0	0	12	5	2	0
	277	A902	2	11	3	0	2	1	0	3	14	3	1	1	4	24	4	24	20	1	7	2	1	0	1	0	0	0
	278	A903	1	12	3	0	3	2	0	4	8	2	1	1	6	11	9	21	10	9	11	2	0	0	8	2	1	0
	279	A904	2	11	3	0	3	1	0	1	11	4	2	2	3	12	4	35	24	10	24	4	0	0	1	0	8	2
	280	A905	1	11	3	0	4	2	0	4	9	3	1	1	4	18	16	21	17	6	3	2	3	0	3	0	1	0
	281	A906	1	12	3	0	3	1	0	4	15	3	1	1	2	7	10	31	27	8	15	1	0	0	0	0	1	0
	282	A907	2	11	3	4	4	1	0	2	11	2	1	1	5	24	12	26	25	6	5	4	1	0	9	1	0	0
	283	A908	1	11	3	0	1	2	0	4	11	3	1	2	1	20	8	24	19	6	11	1	0	0	3	0	0	0
	284	A909	1	11	3	0	3	1	0	3	8	1	1	1	5	22	4	22	31	6	22	45	6	1	5	0	8	1
	285	A910	2	11	3	0	3	1	0	3	9	4	1	1	6	15	4	21	19	9	8	0	1	0	0	0	0	0
	286	A911	2	12	3	0	4	1	0	1	12	3	1	1	6	0	4	22	33	6	7	4	0	0	0	0	14	3
	287	A912	2	11	3	0	4	1	0	1	14	4	1	1	4	19	7	20	22	6	10	1	5	1	0	0	2	0
	288	A913	2	11	3	0	2	1	0	1	13	4	1	1	6	17	4	21	34	12	15	8	4	0	3	0	1	0
	289	A914	1	11	3	0	3	1	0	3	11	3	1	1	2	25	5	23	18	6	13	20	3	0	13	5	3	0
	290	A915	1	11	3	0	4	1	0	1	11	3	1	1	6	15	4	20	21	4	9	22	0	0	9	2	12	1
	291	A916	2	11	3	0	2	1	0	1	12	3	1	2	5	18	4	20	16	4	2	0	1	0	0	0	0	0
	292	A917	2	11	3	0	4	1	0	4	12	3	1	1	2	24	6	29	33	12	11	4	6	2	3	0	1	0
	293	A918	2	11	3	0	3	1	0	3	12	3	1	1	6	10	6	23	26	20	17	0	5	1	0	0	0	0
	294	A919	2	12	3	0	2	1	0	3	12	3	1	1	5	16	4	29	33	22	25	0	0	0	4	0	0	0
	295	A920	2	11	3	0	3	1	0	4	10	3	1	1	5	22	11	24	35	18	20	0	5	1	7	0	0	0
	296	A921	1	12	3	0	2	1	0	4	13	3	3	1	5	6	4	31	35	17	22	31	6	3	7	0	6	2
	297	A922	1	11	3	0	4	1	0	4	4	3	1	1	5	14	18	23	23	29	35	31	3	0	13	6	13	4
	298	A923	1	11	3	0	1	1	0	4	11	2	1	1	5	15	4	28	36	6	12	3	0	0	5	0	0	0
	299	A924	2	11	3	0	3	1	0	4	12	3	1	1	5	18	9	23	18	10	13	0	7	1	12	5	0	0
	300	A925	1	11	3	0	1	1	0	1	6	2	2	2	4	10	4	21	26	4	6	1	6	0	7	0	1	0
	301	A926	1	11	3	0	4	1	0	4	10	3	1	4	0	7	14	46	36	21	25	7	5	0	0	0	12	3
	302	A927	2	11	3	0	2	1	0	3	13	4	1	1	3	19	4	20	32	26	25	0	1	0	0	0	0	0
	303	A928	1	11	3	0	2	1	0	4	10	3	2	2	3	12	4	31	37	19	27	2	0	0	3	0	0	0
	304	A930	2	11	3	0	1	1	0	3	11	3	1	1	4	23	4	21	12	5	9	0	0	0	0	0	0	0
	305	A931	1	11	3	0	3	1	0	4	9	3	3	3	6	12	4	21	33	4	15	1	1	0	0	0	0	0
	306	A932	1	11	3	0	2	1	0	1	11	3	1	1	5	8	4	22	20	2	2	2	0	0	0	0	0	0
	307	A933	1	12	3	0	3	1	0	4	10	3	6	1	5	18	6	57	36	11	26	18	1	0	8	0	2	0
	308	A934	2	11	3	0	3	1	0	4	12	3	1	1	5	13	7	34	29	17	12	2	6	2	2	0	0	0
	309	B101	2	11	2	0	4	1	0	3	11	4	1	2	3	16	7	32	31	12	21	5	2	0	0	0	7	0
	310	B102	2	11	2	0	3	1	0	3	13	4	1	1	3	27	4	23	27	7	10	1	2	0	1	0	0	0
	311	B103	2	11	3	0	4	1	0	1	13	4	0	0	7	11	4	21	14	21	19	19	0	0	0	0	5	1
	312	B104	2	12	3	0	3	1	0	4	12	3	1	1	0	18	12	26	28	8	5	1	0	0	0	0	1	0
	313	B105	2	11	3	0	2	1	0	4	13	6	1	1	2	17	4	23	19	7	14	0	0	0	0	0	0	0
	314	B106	2	11	3	0	3	1	0	4	10	2	1	1	2	7	11	29	42	37	41	11	3	0	2	0	4	1
	315	B107	1	11	2	0	1	1	0	4	9	3	2	2	0	19	10	38	40	15	31	0	2	1	0	0	0	0
	316	B108	1	12	3	0	1	1	0	2	12	3	1	1	0	20	7	34	29	10	12	0	2	0	0	0	0	0
	317	B109	1	11	4	0	4	1	0	3	3	3	1	1	6	9	4	28	27	7	16	9	7	1	0	0	6	0
	318	B110	2	12	3	0	1	1	0	4	8	3	1	1	5	15	4	20	23	5	3	0	1	0	0	0	0	0
	319	B111	1	11	3	0	4	2	0	1	10	3	2	1	0	13	12	39	39	30	53	7	8	1	0	0	3	0
	320	B112	1	12	2	0	2	1	0	4	10	3	2	3	0	18	18	31	17	20	30	2	2	0	0	0	1	0
	321	B113	2	11	4	0	2	1	0	1	8	3	2	2	3	19	4	34	32	14	21	0	1	0	0	0	0	0
	322	B114	1	11	2	0	4	1	0	3	8	3	1	2	3	23	5	33	29	2	14	8	3	0	0	0	7	1
	323	B115	1	11	2	0	3	1	0	1	12	3	2	2	1	23	6	37	32	19	45	1	13	4	0	0	1	0
	324	B116	1	11	3	0	2	1	0	4	7	2	1	3	0	5	14	42	24	15	14	0	22	7	0	0	0	0
	325	B117	1	11	2	0	3	1	0	2	10	3	2	4	1	5	15	28	24	4	23	0	0	0	0	0	0	0
	326	B118	2	11	3	0	1	1	0	3	10	4	2	2	4	22	9	27	34	29	28	0	11	2	0	0	0	0
	327	B119	1	12	3	0	2	1	0	4	12	4	1	1	2	19	14	26	29	10	14	2	4	2	0	0	0	0
	328	B120	1	11	3	0	2	1	0	3	9	3	2	1	0	20	14	28	22	10	12	0	1	0	0	0	0	0
	329	B121	1	12	3	0	4	1	0	3	11	3	1	2	0	18	4	35	24	5	6	3	4	1	0	0	6	0
	330	B122	1	11	2	0	1	1	0	1	9	4	3	3	0	23	7	36	18	10	24	7	1	0	5	1	2	0
	331	B123	2	11	2	0	1	1	0	3	12	4	2	2	6	11	4	24	26	5	7	0	0	0	0	0	0	0
	332	B124	1	12	3	0	2	1	0	1	14	3	1	1	5	13	5	27	29	5	5	0	1	0	0	0	0	0
	333	B125	2	12	4	14	3	1	0	1	7	2	1	2	4	23	4	20	28	9	10	3	0	0	0	0	4	0
	334	B126	1	11	4	0	4	1	0	4	5	3	1	2	4	26	23	30	34	12	38	7	3	0	3	0	13	2
	335	B127	1	12	3	0	3	1	0	4	12	5	3	7	5	27	14	26	13	0	10	5	2	1	0	0	2	0
	336	B128	1	11	3	0	2	1	0	1	13	3	2	3	3	13	8	35	22	17	21	2	9	2	0	0	3	0
	337	B129	2	11	4	0	4	1	0	3	11	3	1	2	2	23	10	35	28	13	25	3	13	3	0	0	5	0
	338	B130	2	12	3	0	2	1	0	3	10	4	1	2	1	23	6	28	25	9	14	0	2	0	0	0	1	0
	339	B131	1	11	4	0	1	1	0	1	6	3	1	3	0	18	9	37	23	6	12	1	6	0	2	0	2	1
	340	B132	2	11	2	0	1	1	0	1	12	3	1	0	4	22	14	24	24	5	9	1	2	0	3	0	0	0
	341	B201	2	11	2	0	1	1	0	4	9	3	3	5	0	19	14	44	31	27	29	6	24	9	1	0	0	0
	342	B202	1	11	5	0	3	1	0	4	9	3	3	3	1	8	5	26	25	33	26	2	10	1	0	0	1	0
	343	B203	1	11	3	0	2	1	0	3	6	3	1	1	1	14	4	24	23	8	18	3	0	0	0	0	3	1
	344	B204	1	11	2	0	3	1	0	4	11	3	1	1	7	25	6	30	24	14	25	4	3	0	0	0	0	0
	345	B205	1	11	2	0	1	1	0	4	14	3	1	1	5	25	4	38	28	9	19	0	1	0	0	0	0	0
	346	B206	2	11	3	0	3	1	0	2	11	3	1	1	2	17	8	22	25	6	9	9	1	0	3	1	6	0
	347	B207	2	11	2	0	1	1	0	1	13	3	1	2	3	26	4	23	8	9	13	0	3	1	0	0	0	0
	348	B208	2	12	2	0	3	1	0	4	6	2	1	1	5	4	4	23	34	11	10	3	4	1	0	0	0	0
	349	B209	2	12	3	0	4	1	0	4	11	4	2	2	2	14	4	31	33	17	27	6	2	0	0	0	10	3
	350	B210	1	12	2	0	4	1	0	4	9	3	1	2	5	19	19	55	20	14	23	25	4	1	9	3	1	0
	351	B211	2	12	3	0	2	1	0	4	10	3	1	1	3	13	6	26	30	9	7	0	0	0	0	0	0	0
	352	B212	1	11	4	0	4	1	0	3	11	3	3	3	3	22	16	51	33	13	10	6	0	0	1	0	14	4
	353	B213	1	12	2	0	2	1	0	3	9	3	1	1	5	16	4	27	32	7	21	17	2	0	2	0	6	2
	354	B214	1	12	3	0	3	1	0	4	9	3	1	1	5	6	8	26	33	6	5	5	0	0	8	2	0	0
	355	B215	1	11	3	0	2	1	0	1	13	13	3	1	2	14	11	43	40	21	40	15	0	0	6	0	0	0
	356	B216	2	11	5	1	3	1	0	3	10	1	3	5	1	16	19	36	36	29	30	28	5	0	15	5	19	7
	357	B217	1	11	4	0	2	1	0	4	8	2	1	1	5	18	4	26	11	8	16	26	10	3	4	0	2	0
	358	B218	2	11	3	0	2	1	0	3	13	3	0	1	4	26	4	20	22	1	4	0	0	0	0	0	0	0
	359	B219	2	12	5	1	2	1	0	4	4	3	3	3	0	30	14	21	30	6	5	4	0	0	11	4	1	0
	360	B220	2	11	3	0	4	1	0	4	3	3	1	0	3	10	6	25	22	7	2	4	0	0	0	0	16	6
	361	B221	1	11	3	0	4	1	0	1	10	2	2	2	3	22	12	37	21	21	9	33	4	0	7	0	19	6
	362	B222	2	11	4	0	3	1	0	1	12	3	2	3	4	19	8	27	29	15	16	14	0	0	10	3	0	0
	363	B223	1	11	2	0	2	1	0	1	10	3	1	3	2	17	10	36	37	8	21	9	5	2	3	0	2	1
	364	B224	1	12	2	0	1	1	0	4	13	3	1	0	1	21	19	26	10	16	16	28	11	3	15	5	3	1
	365	B225	1	11	3	0	3	1	0	4	3	3	2	2	2	14	5	24	29	5	13	0	0	0	0	0	0	0
	366	B226	2	11	2	0	1	1	0	3	13	4	1	1	0	18	7	29	37	5	15	0	4	0	0	0	0	0
	367	B227	2	11	3	0	2	1	0	3	8	3	1	3	4	17	14	32	21	14	10	0	3	1	0	0	0	0
	368	B228	1	12	2	0	2	1	0	3	10	2	2	1	4	21	11	20	13	7	3	6	0	0	7	2	0	0
	369	B229	1	11	2	0	3	1	0	4	9	2	3	3	2	12	9	31	47	12	24	4	2	0	0	0	0	0
	370	B230	1	11	2	0	2	1	0	1	13	3	2	2	5	22	4	21	8	2	4	0	0	0	0	0	0	0
	371	B231	2	11	2	0	1	1	0	1	12	4	2	2	6	21	7	33	33	8	7	0	1	0	1	0	0	0
	372	B232	1	11	2	0	2	1	0	3	14	4	1	1	4	21	9	25	35	3	2	1	1	0	0	0	0	0
	373	B301	1	12	3	0	3	1	0	4	13	3	1	1	3	18	4	33	22	9	16	18	10	2	9	1	8	0
	374	B302	1	11	4	4	2	1	0	4	7	2	1	1	1	17	4	23	29	10	12	1	3	0	1	0	2	0
	375	B303	2	11	2	0	2	1	0	3	11	4	1	1	4	24	5	32	27	7	14	14	3	1	6	0	5	0
	376	B304	1	12	3	0	4	1	0	3	9	4	1	1	4	21	17	30	30	8	12	18	4	2	5	0	8	0
	377	B305	2	12	4	4	4	2	0	2	7	1	3	5	0	13	17	41	31	6	19	47	2	0	16	8	32	10
	378	B306	1	11	3	0	2	1	0	3	7	2	1	2	3	20	6	23	22	5	7	3	1	0	2	0	1	0
	379	B307	2	12	4	0	1	1	0	1	8	2	1	1	4	19	5	26	13	12	13	0	7	1	0	0	0	0
	380	B308	1	11	5	4	2	1	0	1	8	3	3	3	1	11	4	25	15	15	17	22	4	1	13	5	3	0
	381	B309	2	11	3	0	1	1	0	1	11	3	1	1	0	18	4	40	31	23	25	8	12	4	5	0	2	0
	382	B310	1	12	3	0	3	1	0	2	10	2	2	2	3	8	4	38	30	14	26	14	4	1	9	1	4	0
	383	B311	1	11	3	0	3	1	0	3	10	3	1	1	5	20	9	29	5	18	14	19	14	4	7	1	3	0
	384	B312	1	11	3	0	4	1	4	1	8	4	1	3	0	18	13	34	31	6	16	24	1	0	11	3	15	1
	385	B313	1	11	3	0	3	1	1	4	9	5	2	2	4	18	4	42	26	26	47	16	12	3	6	0	2	0
	386	B314	2	11	3	0	3	1	0	3	13	3	1	1	3	24	14	23	24	8	12	30	6	0	12	4	4	0
	387	B315	2	12	3	0	3	1	0	1	8	3	1	1	3	19	4	20	18	1	1	2	0	0	2	0	1	0
	388	B316	2	11	5	0	4	1	0	3	7	2	2	2	2	12	5	36	38	25	25	16	9	0	7	1	3	1
	389	B317	2	11	3	0	2	1	0	1	11	3	1	1	4	28	9	20	24	1	10	1	4	0	0	0	1	0
	390	B318	2	11	3	0	2	1	0	4	11	3	1	1	2	12	4	21	33	13	11	13	1	0	7	0	2	0
	391	B319	1	12	3	0	2	1	0	4	10	3	2	2	0	8	4	37	34	10	21	11	8	0	9	1	1	0
	392	B320	2	12	3	0	3	1	0	1	13	2	1	1	3	22	6	22	22	12	16	4	4	0	2	0	1	0
	393	B321	1	11	3	0	4	1	0	3	12	3	1	1	7	18	4	20	19	1	4	9	0	0	2	0	4	0
	394	B322	1	11	3	0	4	1	0	3	12	3	2	3	0	19	19	38	17	18	16	5	0	0	1	0	4	0
	395	B323	1	11	5	4	4	1	0	1	9	2	0	0	7	18	4	25	37	22	5	16	23	8	0	0	13	1
	396	B324	2	11	4	0	4	1	0	1	13	5	1	1	4	7	10	20	18	7	9	17	0	0	0	0	5	0
	397	B325	2	11	3	0	2	1	0	4	13	3	1	1	4	11	6	26	28	13	19	0	2	0	0	0	1	0
	398	B326	1	12	3	0	4	1	0	3	11	5	2	2	4	10	4	22	36	14	10	17	0	0	4	0	2	0
	399	B327	2	12	3	0	3	1	0	1	13	3	3	3	6	15	5	32	35	18	27	0	7	1	2	0	0	0
	400	B328	1	11	3	0	2	1	0	2	10	3	3	3	1	18	15	54	17	6	18	10	1	0	12	4	2	0
	401	B329	1	12	3	0	4	1	0	1	11	3	1	1	1	6	8	34	19	13	15	18	2	0	6	1	11	1
	402	B330	2	11	4	0	4	1	0	4	13	4	1	1	4	20	4	22	34	2	2	21	2	0	4	0	14	4
	403	B331	1	12	4	0	4	1	0	4	6	3	2	4	0	16	13	32	21	7	11	22	1	0	7	1	12	2
	404	B332	1	11	3	0	2	1	0	3	8	3	3	1	5	16	4	28	32	7	19	4	0	0	8	1	2	0
	405	B401	1	11	5	1	4	1	0	1	14	3	5	7	1	22	24	36	34	22	6	25	0	0	3	0	24	6
	406	B402	1	11	2	0	2	1	0	3	6	2	2	2	5	17	4	20	18	3	26	5	1	0	2	0	1	0
	407	B403	2	12	3	0	2	1	0	1	11	3	1	0	6	14	12	20	20	2	5	0	3	1	0	0	0	0
	408	B404	1	12	4	0	4	1	0	1	12	3	3	3	4	29	24	30	41	12	0	12	0	0	3	0	3	0
	409	B405	1	11	4	0	4	1	0	1	8	3	2	2	3	11	10	32	32	17	14	4	3	1	2	0	1	0
	410	B406	1	11	3	0	1	1	0	1	11	2	1	1	4	22	5	27	12	2	7	0	1	0	0	0	0	0
	411	B407	2	1	4	0	3	1	0	4	2	2	0	0	7	6	4	20	33	16	14	3	5	1	2	0	0	0
	412	B408	2	12	3	0	2	1	0	4	11	3	1	1	6	8	7	22	39	14	20	0	6	1	0	0	0	0
	413	B409	1	12	3	0	3	1	0	3	2	2	3	6	2	25	19	29	16	4	29	2	2	1	4	0	0	0
	414	B410	2	11	3	0	2	1	0	1	10	3	1	1	5	19	11	25	31	12	24	0	4	1	0	0	0	0
	415	B411	1	11	3	0	4	1	0	4	12	3	2	3	1	20	11	35	30	12	25	4	10	3	10	2	1	0
	416	B412	2	12	4	0	4	1	0	1	10	4	1	1	3	16	13	42	29	26	29	3	11	3	2	0	3	0
	417	B413	2	11	4	0	4	1	0	3	15	3	1	1	5	24	18	21	28	21	14	5	8	1	1	0	2	0
	418	B414	2	12	4	0	3	1	0	3	13	4	0	0	7	24	4	20	13	19	7	0	4	1	0	0	1	0
	419	B415	2	11	3	0	2	1	0	4	8	3	1	0	5	25	17	20	17	7	9	0	3	0	0	0	0	0
	420	B416	2	12	3	0	2	1	0	1	10	3	2	2	0	23	9	27	34	10	14	0	0	0	0	0	0	0
	421	B417	2	12	4	0	3	1	0	1	12	2	1	1	7	29	17	26	19	14	18	0	3	1	0	0	0	0
	422	B418	1	11	4	0	3	1	0	1	9	3	2	1	3	14	4	36	34	10	23	0	0	0	0	0	0	0
	423	B419	1	11	4	0	4	1	0	3	13	2	2	5	1	21	14	32	26	14	19	3	1	0	0	0	0	0
	424	B420	2	11	5	1	2	1	0	1	11	3	1	2	3	16	16	27	20	17	12	1	4	1	0	0	0	0
	425	B421	1	11	4	0	4	1	0	5	11	3	2	2	3	6	4	31	33	18	28	10	10	3	0	0	16	5
	426	B422	1	11	4	0	3	1	0	2	4	4	6	7	0	11	10	45	40	19	11	3	1	0	1	0	1	0
	427	B423	1	12	3	0	1	1	0	4	14	3	2	2	5	14	4	31	33	23	18	0	3	0	0	0	0	0
	428	B424	1	12	3	0	3	1	0	1	12	3	2	2	2	23	24	37	27	9	18	7	3	1	7	0	1	0
	429	B425	2	12	3	0	2	1	0	4	10	3	1	1	5	28	4	20	23	5	2	0	0	0	0	0	0	0
	430	B426	1	11	4	1	1	1	0	4	14	5	5	5	1	14	5	35	32	13	16	0	1	0	0	0	0	0
	431	B427	2	11	4	3	3	1	0	1	10	3	2	3	1	18	15	39	47	46	62	4	31	12	1	0	2	0
	432	B428	1	11	3	0	1	1	0	4	7	4	1	1	4	4	4	22	18	11	12	2	9	3	0	0	0	0
	433	B429	1	11	3	0	1	1	0	1	10	3	1	3	2	23	4	22	17	0	1	1	0	0	0	0	0	0
	434	B430	2	12	3	0	3	1	0	1	12	4	1	1	15	26	12	21	17	7	9	2	3	0	0	0	1	0
	435	B431	2	12	3	0	4	1	0	3	11	4	2	1	6	25	12	30	38	7	21	7	0	0	2	0	2	0
	436	B432	2	12						4	10	4				0	0
	437	B501	1	11	3	0	2	1	0	1	11	3	1	1	2	25	7	21	15	0	7	18	3	0	6	0	0	0
	438	B502	2	12	3	0	1	1	0	4	9	3	2	2	2	13	5	23	37	8	12	0	1	0	0	0	0	0
	439	B503	2	12	5	4	4	1	0	1	11	4	1	1	3	2	4	27	27	31	47	11	15	4	4	0	3	0
	440	B504	1	11	4	0	4	1	0	1	11	3	1	2	3	17	8	25	19	6	8	8	0	0	1	0	4	0
	441	B505	2	11	3	0	3	2	0	1	9	3	1	1	4	16	9	29	32	9	12	0	0	0	3	0	0	0
	442	B506	2	12	3	0	3	1	0	1	11	3	3	3	0	15	13	37	46	7	21	2	0	0	0	0	1	0
	443	B507	2	11	3	0	1	1	0	3	11	3	1	1	4	22	13	25	9	4	7	0	1	0	0	0	0	0
	444	B508	2	11	5	0	3	1	0	3	10	5	1	1	2	15	6	21	25	11	14	0	1	0	0	0	0	0
	445	B509	1	11	3	0	1	1	0	4	11	3	1	1	4	20	4	21	30	4	13	0	1	0	3	0	0	0
	446	B510	2	11	3	0	1	2	0	1	12	4	1	1	5	18	4	26	14	6	10	0	1	0	0	0	0	0
	447	B511	1	11	5	1	3	1	0	4	11	3	2	2	0	18	14	49	31	10	19	0	1	0	0	0	0	0
	448	B512	1	11	4	0	4	1	0	1	9	3	2	2	1	13	12	30	32	22	35	29	11	2	1	0	8	3
	449	B513	1	11	3	0	3	1	0	3	10	3	1	1	3	21	18	31	35	2	8	0	0	0	0	0	0	0
	450	B514	1	0	4	0	4	1	0	2	13	3	1	1	5	9	9	33	25	20	15	22	0	0	0	0	13	3
	451	B515	2	11	3	0	1	1	0	1	12	2	1	2	3	15	13	29	32	10	21	0	1	0	0	0	0	0
	452	B516	2	11	3	0	3	1	0	3	12	6	1	1	5	14	11	26	22	13	14	1	0	0	3	0	1	0
	453	B517	2	11	3	0	2	1	0	4	11	4	1	1	5	25	18	24	11	6	6	2	2	0	14	6	1	0
	454	B518	1	11	3	0	4	1	0	4	13	4	1	1	2	20	4	24	12	6	10	6	0	0	14	7	1	0
	455	B519	1	0	4	0	4	1	0	2	15	14	1	1	2	22	4	51	31	24	32	26	12	4	8	1	19	6
	456	B520	1	12	4	0	3	1	0	1	10	5	1	1	5	16	4	20	25	7	13	5	0	0	0	0	0	0
	457	B521	1	11	3	0	4	1	0	3	11	4	1	1	2	23	4	35	35	2	17	16	0	0	5	0	0	0
	458	B522	1	12	4	0	3	1	0	1	12	4	1	1	4	15	21	44	29	11	15	12	0	0	15	6	0	0
	459	B523	1	11	3	0	1	2	0	2	13	3	1	1	4	16	14	42	35	14	25	14	8	0	8	2	0	0
	460	B524	2	12	3	0	1	1	0	4	13	3	2	1	4	20	4	26	29	27	18	0	21	7	1	0	0	0
	461	B525	1	12	3	0	2	1	0	4	15	5	1	1	2	17	4	36	23	3	10	0	0	0	0	0	0	0
	462	B526	2	12	3	0	3	1	0	1	11	3	0	0	6	19	4	20	21	7	11	0	0	0	0	0	0	0
	463	B527	1	11	3	0	1	1	0	4	7	3	3	3	5	14	4	31	28	5	15	0	1	0	2	0	0	0
	464	B528	1	11	3	0	3	1	0	4	12	3	0	0	0	13	4	20	31	8	17	3	1	0	0	0	0	0
	465	B529	1	11	5	0	4	1	0	1	10	3	1	1	3	17	4	31	33	4	10	10	1	0	5	0	1	0
	466	B530	2	11	5	1	3	1	0	4	8	2	1	1	4	10	4	23	36	7	18	0	0	0	0	0	0	0
	467	B531	1	11	3	0	2	1	0	4	8	3	2	1	2	17	12	24	22	7	5	1	0	0	1	0	0	0
	468	B532	1	11	3	0	4	1	0	4	12	3	1	2	3	8	4	30	44	13	23	8	0	0	1	0	0	0
	469	B601	2	11	3	0	4	1	0	2	11	4	1	2	3	15	4	32	32	17	35	0	8	3	0	0	2	0
	470	B602	1	11	3	0	1	1	0	4	8	3	1	2	1	13	6	31	23	7	6	1	2	0	0	0	0	0
	471	B603	1	11	3	0	4	1	0	1	9	2	3	4	0	14	12	35	33	10	21	1	13	5	0	0	4	0
	472	B604	1	12	3	0	1	1	0	3	12	5	1	3	0	11	6	31	20	9	8	1	2	1	0	0	0	0
	473	B605	1	11	3	0	3	1	0	1	8	2	2	2	3	27	11	38	39	9	35	14	2	0	6	2	2	0
	474	B606	2	12	3	0	1	1	0	4	6	3	1	1	3	26	4	20	19	4	6	0	0	0	0	0	0	0
	475	B607	1	1	3	0	3	1	0	4	10	3	1	1	2	21	4	26	11	2	8	0	2	0	0	0	1	0
	476	B608	2	12	3	0	2	1	0	3	10	3	1	1	5	24	4	21	21	10	21	0	2	1	0	0	0	0
	477	B609	2	11	4	0	4	1	0	1	8	2	1	4	3	13	4	28	37	15	14	3	0	0	0	0	4	0
	478	B610	1	12	4	4	2	1	0	4	6	2	1	3	0	12	4	39	23	7	16	0	9	3	0	0	0	0
	479	B611	1	12	3	0	4	1	0	1	3	3	2	1	2	19	16	44	28	14	32	13	13	4	8	3	6	1
	480	B612	2	11	3	0	1	1	0	1	10	4	1	1	5	19	6	21	18	1	3	0	5	2	0	0	0	0
	481	B613	2	12	3	0	2	1	0	4	11	4	1	1	5	17	4	22	16	14	20	0	1	0	0	0	0	0
	482	B614	1	11	3	0	3	1	0	4	11	3	1	1	5	14	6	20	26	7	15	7	1	0	2	0	2	0
	483	B615	2	12	3	2	4	1	0	1	4	4	1	1	5	27	8	20	14	2	8	3	1	0	2	0	0	0
	484	B616	1	12	3	0	3	1	0	4	14	3	1	1	5	16	6	62	34	7	33	21	0	0	8	3	1	0
	485	B617	1	11	3	0	2	1	0	4	12	3	6	6	2	18	9	74	34	23	58	24	2	1	1	0	25	7
	486	B618	1	11	3	0	4	1	0	4	9	3	2	0	3	10	4	23	39	17	27	10	2	1	0	0	12	3
	487	B619	1	11	3	0	3	1	0	4	13	3	2	3	1	15	10	36	40	8	30	3	8	3	0	0	5	1
	488	B620	1	11	3	0	2	1	0	1	12	3	1	1	6	19	4	22			10	0			0	0	0	0
	489	B621	2	11	3	0	3	1	0	1	8	3	2	3	2	12	7	31	41		18	0	0	0	0	0	0	0
	490	B622	2	11	3	0	1	1	0	3	14	4	1	1	6	18	4	20	19	7	3	0	4	1	0	0	0	0
	491	B623	2	11	4	0	4	1	0	1	12	3	0	1	3	20	4	23	35	10	9	3	1	0	0	0	1	0
	492	B624	1	11	3	0	2	1	0	1	11	3	1	1	2	21	16	30	24	2	7	3	0	0	5	0	0	0
	493	B625	1	11	3	0	3	1	0	4	10	2	2	2	0	20	4	33	35	18	22	1	3	1	0	0	0	0
	494	B626	1	12	4	0	4	1	0	1	3	2	2	2	5	7	4	31	25	14	22	25	7	2	6	2	13	4
	495	B627	1	11	3	0	4	1	0	1	12	3	2	4	2	21	18	37	29	9	23	11	1	0	0	0	3	0
	496	B628	2	11	3	0	2	1	0	1	10	5	1	1	6	22	9	29	30	14	14	1	8	0	0	0	0	0
	497	B629	2	11	3	0	1	1	0	4	6	3	1	1	2	18	4	22	17	2	5	0	0	0	0	0	0	0
	498	B630	2	11	3	0	3	1	0	1	12	3	1	1	1	18	4	23	33	10	11	0	3	0	0	0	0	0
	499	B631	2	11	3	0	1	1	0	3	10	4	2	2	3	7	4	21	17	11	28	0	2	0	0	0	0	0
	500	B633	1	12						1	8	3	2	3	4	19	6	33	30	19	21		5	1
	501	B701	2	11	4	0	3	1	0	3	12	4	1	2	0	5	4	32	32	11	21	0	0	0	0	0	1	0
	502	B702	1	12	3	0	3	1	0	1	12	6	1	1	3	25	4	24	18	1	3	0	1	0	0	0	0	0
	503	B703	1	11	3	0	3	1	0	4	13	3	2	2	4	6	5	31	26	8	16	0	5	1	0	0	1	0
	504	B704	1	11	3	0	2	1	0	4	11	3	2	1	4	12	4	33	11	4	13	0	0	0	0	0	0	0
	505	B705	2	12	4	3	3	1	0	1	12	4	1	1	6	24	4	21	34	8	10	0	3	0	0	0	0	0
	506	B706	1	11	2	0	3	1	0	1	14	3	1	4	2	20	19	45	32	19	25	0	10	4	0	0	1	0
	507	B707	2	12	4	4	3	1	0	1	7	2	2	2	3	19	9	37	43	17	40	0	3	0	0	0	0	0
	508	B708	1	11	3	0	2	1	0	4	11	3	2	1	3	9	7	35	30	4	11	2	1	0	0	0	0	0
	509	B709	2	11	5	2	3	1	0	1	12	4	1	1	3	17	6	26	31	11	9	0	3	0	0	0	0	0
	510	B710	2	11	2	0	4	1	0	1	7	3	1	1	5	8	8	20	36	1	1	0	0	0	0	0	0	0
	511	B711	2	12	2	0	3	1	0	4	11	4	5	6	5	17	14	24	32	9	15	0	1	0	0	0	0	0
	512	B712	1	12	2	0	1	1	0	4	11	2	2	2	6	20	4	28	44	16	29	1	5	1	1	0	0	0
	513	B713	1	11	5	1	4	1	0	5	7	1	2	2	2	8	6	26	30	14	16	0	0	0	0	0	0	0
	514	B714	1	11	3	0	2	1	0	3	13	3	1	1	5	20	4	29	6	4	3	2	0	0	0	0	0	0
	515	B715	1	12	3	0	4	1	4	1	15	5	2	2	6	2	4	33	52	13	18	31	0	0	1	0	28	8
	516	B716	1	12	3	0	3	1	0	4	10	5	1	1	3	11	7	23	30	4	6	7	0	0	0	0	0	0
	517	B717	2	11	3	0	2	1	0	4	9	3	1	0	6	27	4	20	18	6	5	0	0	0	0	0	0	0
	518	B718	2	12	3	0	1	1	0	4	8	2	2	2	5	19	10	33	35	26	25	0	3	0	0	0	0	0
	519	B719	1	11	3	0	2	1	0	4	8	3	2	2	5	8	4	27	28	9	21	0	0	0	0	0	0	0
	520	B720	2	11	3	0	2	1	0	3	12	4	1	1	7	27	4	27	28	2	9	0	0	0	0	0	0	0
	521	B721	1	11	5	1	0	1	0	1	9	2	3	4	0	17	13	40	36	1	23	25	2	0	2	0	5	0
	522	B722	2	11	3	0	2	1	0	4	10	4	2	2	0	18	4	32	31	13	16	0	2	0	0	0	0	0
	523	B723	2	11	3	0	2	1	0	1	12	2	2	2	2	22	4	38	27	7	12	0	1	0	0	0	0	0
	524	B724	1	11	3	0	3	1	0	2	9	2	2	2	2	11	4	38	34	10	23	6	5	0	0	0	0	0
	525	B725	2	12	3	0	2	1	0	4	10	3	3	3	2	19	12	46	37	13	33	2	0	0	1	0	0	0
	526	B726	1	11	3	0	2	1	0	4	10	3	1	1	3	12	4	20	22	5	4	5	0	0	10	3	0	0
	527	B727	2	12	3	0	3	1	0	1	11	4	2	1	5	16	9	26	29	19	20	0	0	0	1	0	0	0
	528	B728	1	12	3	0	4	1	0	1	7	3	1	1	4	6	4	30	32	4	10	7	0	0	0	0	1	0
	529	B729	1	11	3	0	4	1	4	4	9	4	1	1	0	0	0					21			0	0	26	8
	530	B730	2	12	3	0	4	1	0	3	9	3	1	1	4	12	6	28	30	15	29	10	1	0	0	0	1	0
	531	B731	1	12	3	0	2	1	0	4	12	7	2	3	2	27	17	26	18	1	4	2	2	0	0	0	0	0
	532	B732	2	12	4	0	2	1	0	1	12	4	1	2	3	17	4	28	35	10	15	9	1	0	10	2	1	0
	533	B801	1	11	3	0	1	1	0	4	11	3	1	0	4	21	5	22	17	1	3	0	0	0	0	0	0	0
	534	B803	2	12	3	0	1	1	0	4	12	3	1	2	2	23	5	24	49	22	25	0	3	0	0	0	0	0
	535	B804	2	11	3	0	1	1	0	4	9	3	1	1	5	21	6	22	21	5	8	0	2	0	0	0	0	0
	536	B805	1	12	5	1	3	1	0	1	9	3	2	2	2	9	6	40	34	14	24	0	6	1	0	0	11	3
	537	B806	1	11	4	4	4	1	1	4	2	2	1	2	5	5	7	24	30	1	18	33	4	0	1	0	42	14
	538	B807	1	11	3	0	2	1	0	4	12	3	1	2	3	17	4	33	22	9	22	0	5	1	0	0	0	0
	539	B808	2	12	3	0	4	1	0	1	3	3	1	3	5	25	10	24	21	5	5	4	0	0	10	4	10	3
	540	B809	1	11	3	0	4	4	1	4	11	4	2	2	0	2	11	35	50	17	47	38	15	5	4	1	39	12
	541	B810	2	12	3	0	1	1	0	4	12	3	1	1	5	17	8	21	10	4	3	0	1	0	0	0	0	0
	542	B811	2	12	3	0	2	2	0	1	11	3	1	1	7	7	4	20	26	20	10	0	5	0	12	5	3	0
	543	B812	1	12	4	1	2	1	0	1	3	3	2	2	2	21	9	31	16	5	11	0	1	0	1	0	1	0
	544	B813	2	12	3	0	2	1	0	4	10	3	1	1	6	17	4	20	17	0	4	0	1	0	0	0	0	0
	545	B814	1	11	3	0	2	1	0	2	10	3	1	1	4	16	4	20	17	0	1	0	0	0	2	0	0	0
	546	B815	1	11	3	0	2	1	0	3	11	3	1	1	2	17	7	47	27	0	36	0	9	2	4	0	0	0
	547	B816	2	11						4	3	3	1	1	5	7	12	36	45	24	20		16	7
	548	B817	2	11	4	4	4	3	0	4	13	4	1	2	5	13	4	22	22	10	13	5	5	0	11	3	0	0
	549	B818	2	11	3	0	1	1	0	3	12	4	2	1	5	18	7	30	26	3	6	0	0	0	0	0	1	0
	550	B819	1	11	3	0	2	1	0	3	8	5	1	1	2	24	4	20	21	0	10	0	0	0	0	0	0	0
	551	B820	1	11	3	4	4	1	0	1	8	2	2	1	3	15	7	33	21	6	16	10	10	3	13	5	11	4
	552	B821	1	11	3	0	2	1	0	1	10	5	1	2	5	11	6	21	27	1	6	0	0	0	4	2	0	0
	553	B822	1	12	4	4	2	1	0	4	6	1	3	4	3	14	9	33	12	14	18	0	0	0	0	0	0	0
	554	B823	2	12	4	4	4	1	0	4	9	2	1	1	0	8	4	44	34	21	51	27	0	0	0	0	34	13
	555	B824	2	12	3	0	1	1	0	1	7	3	1	1	3	26	4	20	34	3	9	0	0	0	0	0	0	0
	556	B825	1	11	3	0	1	1	0	1	9	3	2	2	0	18	4	22	26	8	8	0	0	0	0	0	0	0
	557	B826	1	11	4	4	4	1	0	4	11	3	3	3	3	14	12	30	29	6	14	2	1	0	7	3	9	3
	558	B827	1	12	3	0	4	1	0	2	9	3	1	1	1	12	6	33	28	14	29	0	7	1	0	0	0	0
	559	B828	2	12	3	0	2	1	0	1	9	3	1	1	6	20	11	22	21	11	14	0	2	0	13	5	0	0
	560	B829	2	12	3	0	2	1	0	3	6	3	2	3	4	17	4	27	19	20	16	0	1	0	0	0	0	0
	561	B830	2	11	3	0	2	1	0	4	10	3	2	14	2	15	4	36	35	16	20	0	1	0	0	0	0	0
	562	B831	1	12	3	0	3	1	0	1	11	3	2	4	2	29	4	21	27	5	25	0	1	0	9	4	0	0
	563	B832	1	12	3	0	1	1	0	2	8	2	1	2	0	16	7	27	15	1	10	0	0	0	0	0	0	0

## Sheet: Sheet2
	SES	1	best		Perf	1	very good
		2	good			2	good
		3	fair			3	usual
		4	poor			4	require effort
		5	worst
	SES2	0	not applicable		Omit	1	none
		1	welfariat			2	once a year
		2	lower income family			3	once a month
		3	multi-cultural family			4	once a week
		4	fatherless family			5	almost daily
	DIS	1	ADHD		Relig	1	christianity
		2	Tic			2	catholic
		3	PDD			3	buddhism
		4	MR			4	atheist
						5	etc

## Sheet: Sheet3
	ID	Gender	Age	SES	SES2	Perf	Omit	DIS	RELIG	ToFAM	FAM	INT_Time	INT_TimeDay	INT_Day	LSNS	WebSN	KSSF	BIS	CDI	CASS	KARS	SORS	SORSc	ODDRS	ODDRSc	LDRS	LDRSc
1	A101	1	11	3	0	3	1	0	4	9	3	1	1	3	15	9	20	12	7	8	5	0	0	0	0	3	0
2	A102	1	12	3	0	3	1	0	3	10	3	1	3	3	14	4	31	32	12	14	7	1	0	2	0	4	0
3	A103	1	11	2	0	1	1	0	1	10	3	1	1	5	14	4	20	0	0	0	0	0	0	0	0	0	0
4	A104	2	11	3	0	3	1	0	3	10	3	1	2	4	14	4	20	19	10	4	0	0	0	0	0	0	0
5	A105	2	11	3	0	3	1	0	3	10	4	1	1	5	15	14	20	28	8	5	1	1	0	0	0	0	0
6	A106	2	11	3	0	3	1	0	3	13	3	2	0	5	16	11	33	23	6	16	3	2	0	0	0	0	0
7	A107	1	12	3	0	2	1	0	1	10	3	1	1	5	18	4	22	18	2	5	1	5	1	2	0	0	0
8	A108	2	11	3	0	2	1	0	4	10	3	2	2	4	23	13	23	24	14	6	0	0	0	0	0	0	0
9	A109	2	12	3	0	2	1	0	4	10	2	1	1	4	23	9	20	11	2	8	0	0	0	0	0	0	0
10	A110	1	12	3	0	2	1	0	3	10	3	1	2	3	17	12	24	19	4	7	3	3	0	1	0	0	0
11	A111	1	11	3	0	2	1	0	1	10	3	1	0	5	12	5	24	22	7	11	0	7	2	0	0	0	0
12	A112	1	11	3	0	4	1	0	5	12	3	1	1	4	8	4	27	38	18	25	7	9	0	0	0	2	0
13	A113	2	12	4	0	4	1	0	4	8	4	1	1	2	9	13	20	32	9	1	6	4	0	0	0	18	5
14	A114	2	12	2	0	1	1	0	4	10	4	1	1	5	27	9	20	14	3	4	0	0	0	0	0	0	0
15	A115	1	11	3	0	1	1	0	4	8	3	1	1	2	11	4	27	31	6	9	5	2	0	0	0	0	0
16	A116	2	11	3	0	2	1	0	4	14	4	1	1	5	22	4	20	7	5	10	0	1	0	1	0	0	0
17	A117	2	11	3	0	2	1	0	4	8	4	1	2	4	23	9	25	15	5	8	0	0	0	2	0	0	0
18	A118	2	11	3	0	3	1	0	4	9	3	1	1	5	18	11	22	30	22	16	0	11	2	3	0	0	0
19	A119	2	11	3	0	4	1	0	3	10	4	3	5	4	14	12	46	35	18	34	2	10	3	1	0	0	0
20	A120	1	11	3	0	3	1	0	3	9	3	1	1	2	23	4	36	35	4	17	10	10	3	6	1	0	0
21	A121	1	11	2	0	1	1	0	2	10	2	1	1	4	24	6	22	23	6	7	0	5	1	0	0	0	0
22	A122	1	11	3	0	2	1	0	4	8	3	1	1	0	22	4	32	27	4	10	0	2	0	0	0	0	0
23	A123	1	11	3	0	1	1	0	2	9	3	1	1	5	20	4	27	31	13	12	13	1	0	3	0	0	0
24	A124	1	11	3	0	3	1	0	4	13	3	1	1	2	16	4	23	14	2	4	2	2	0	1	0	0	0
25	A125	2	11	4	0	3	1	0	5	6	3	1	4	3	28	4	21	17	9	6	0	1	0	0	0	0	0
26	A126	1	11	3	0	3	1	0	1	13	3	1	2	5	16	13	22	28	12	15	23	6	2	8	2	3	0
27	A127	2	11	3	0	2	1	0	2	10	3	1	1	5	25	5	25	27	8	14	0	1	0	0	0	0	0
28	A128	1	11	3	0	2	1	0	3	9	3	2	2	3	20	4	20	20	3	2	9	2	0	3	0	2	0
29	A129	2	12	3	0	2	1	0	5	11	3	0	0	5	16	13	20	31	5	6	0	2	0	0	0	0	0
30	A130	1	11	4	0	4	1	0	1	12	4	3	4	2	22	4	38	25	11	14	6	0	0	2	0	3	0
31	A131	2	11	4	0	2	1	0	1	10	3	1	0	5	21	7	25	25	5	13	0	2	0	0	0	0	0
32	A132	1	11	4	0	4	1	0	1	8	3	1	1	3	21	4	24	24	17	25	5	0	0	0	0	2	0
33	A133	2	12	3	0	3	1	0	1	11	3	2	4	0	24	19	39	29	15	20	0	0	0	0	0	0	0
34	A134	1	12	3	0	2	1	0	4	15	3	2	2	4	15	10	26	29	12	17	1	2	1	2	0	0	0
35	A135	1	11	2	0	3	1	0	4	10	4	1	2	1	17	9	29	22	4	10	15	7	2	0	0	2	0
36	A201	2	12	3	0	2	1	0	4	11	3	1	2	2	21	8	21	17	2	11	1	2	0	0	0	1	0
37	A202	1	12	3	0	3	1	0	3	11	2	1	1	4	24	19	26	21	5	8	27	2	0	12	4	9	0
38	A203	2	12	3	0	3	1	0	1	10	4	1	1	3	21	4	21	14	0	2	0	0	0	2	0	0	0
39	A204	1	11	3	0	2	1	0	1	8	2	2	1	5	9	7	22	24	5	6	5	1	0	0	0	2	0
40	A205	1	12	3	0	3	1	0	3	12	3	2	2	3	18	4	27	31	18	27	25	2	0	10	3	2	0
41	A206	1	12	3	0	3	1	0	1	9	3	1	2	4	15	4	33	36	10	13	7	1	0	2	0	1	0
42	A207	2	11	3	0	4	1	0	1	14	6	1	1	3	26	4	20	16	4	7	1	0	0	0	0	0	0
43	A208	2	11	3	0	2	2	0	1	13	4	1	1	4	4	4	23	26	5	17	1	12	5	1	0	4	1
44	A209	1	12	3	0	1	1	0	3	11	5	1	1	5	16	4	24	26	9	11	0	4	0	0	0	0	0
45	A210	2	12	3	0	1	1	0	1	11	3	1	1	5	19	6	23	30	6	24	4	3	0	3	0	0	0
46	A211	2	11	3	0	3	1	0	2	10	3	1	0	6	21	10	26	27	6	10	2	2	0	2	0	1	0
47	A212	2	11	3	0	2	1	0	1	10	3	1	1	5	22	4	21	27	7	16	0	1	0	0	0	0	0
48	A213	1	11	3	0	3	1	0	4	13	4	2	2	5	12	10	26	36	6	15	29	5	1	8	1	6	1
49	A214	1	11	3	0	3	1	0	4	10	3	3	3	3	16	4	33	40	15	18	1	7	1	0	0	1	0
50	A215	1	11	3	0	3	1	0	1	14	3	1	0	7	16	6	30	28	7	19	34	10	2	12	5	6	1
51	A216	2	12	3	0	2	1	0	4	9	3	2	2	4	9	4	23	29	15	5	0	3	1	0	0	4	1
52	A217	1	11	3	0	3	1	0	1	13	3	3	4	0	28	17	38	39	9	16	14	5	0	3	1	0	0
53	A218	2	12	3	0	3	1	0	3	14	4	1	2	4	20	16	25	23	17	13	0	1	0	0	0	0	0
54	A219	1	12	3	0	3	1	0	3	8	3	1	1	0	15	19	37	24	2	5	27	0	0	12	4	3	1
55	A221	2	11	3	0	4	1	0	4	8	3	1	1	5	19	4	20	43	14	11	8	7	2	5	0	1	0
56	A222	2	11	4	0	4	1	0	4	13	4	1	1	5	18	10	22	16	8	9	2	3	1	0	0	4	0
57	A223	1	12	3	0	2	1	0	1	8	3	1	1	6	9	4	21	17	3	9	0	0	0	0	0	0	0
58	A224	2	11	3	0	2	1	0	3	11	3	1	2	5	21	10	25	35	11	22	0	2	0	0	0	0	0
59	A225	2	11	3	0	3	1	0	1	10	2	1	1	5	24	9	23	22	15	10	5	10	3	1	0	1	0
60	A226	1	11	3	0	4	1	0	3	10	3	1	1	5	16	12	22	26	13	20	3	1	0	0	0	1	0
61	A227	2	12	3	0	3	1	0	2	11	3	1	1	3	16	10	24	27	15	19	1	4	0	0	0	0	0
62	A228	2	11	3	0	4	1	0	4	12	3	1	1	6	9	4	20	27	9	8	3	3	1	0	0	0	0
63	A229	1	11	3	0	3	1	0	1	8	3	2	2	3	9	12	26	27	9	18	1	9	2	0	0	0	0
64	A230	1	11	3	0	2	1	0	3	9	2	1	0	7	8	4	25	21	11	20	0	8	1	0	0	0	0
65	A231	2	11	3	0	2	1	0	3	10	3	1	1	5	14	7	22	35	25	22	0	10	3	0	0	0	0
66	A232	1	11	2	0	2	1	0	4	10	3	1	1	2	17	5	24	15	3	7	1	4	1	1	0	0	0
67	A233	1	11	3	0	4	1	0	4	3	3	1	1	2	20	11	32	39	15	20	14	3	1	4	1	11	3
68	A234	1	10	3	0	4	1	0	4	8	2	1	1	5	10	8	25	26	11	17	2	12	2	5	1	0	0
69	A235	2	11	3	0	3	1	0	4	9	1	3	1	6	10	4	24	28	10	18	3	3	0	0	0	2	0
70	A301	2	11	2	0	1	1	0	3	12	3	1	1	0	23	11	22	14	11	4	0	0	0	0	0	0	0
71	A302	1	11	3	0	2	1	0	1	10	3	1	2	3	19	4	28	27	8	28	0	4	0	0	0	0	0
72	A303	2	11	3	0	3	1	0	3	12	3	1	1	4	19	5	23	44	8	10	0	1	0	0	0	0	0
73	A304	2	11	3	0	2	1	0	4	12	3	2	0	7	26	4	20	13	0	4	0	9	3	0	0	0	0
74	A305	2	11	3	0	2	1	0	2	10	3	1	2	5	18	6	24	35	9	12	0	0	0	0	0	0	0
75	A306	1	11	3	0	4	1	0	5	9	2	2	2	1	14	9	33	23	13	23	25	4	0	1	0	1	0
76	A307	1	12	3	2	4	1	0	3	14	3	1	1	2	30	19	22	26	5	1	2	0	0	0	0	1	0
77	A308	1	11	3	0	3	1	0	3	13	3	6	6	2	13	4	32	20	2	2	7	7	2	2	0	0	0
78	A309	2	11	3	0	3	1	0	1	11	3	1	1	3	3	4	24	13	3	7	0	0	0	0	0	0	0
79	A310	1	11	3	0	2	1	0	4	10	3	2	2	2	8	4	29	35	23	27	0	10	0	0	0	0	0
80	A311	1	11	3	0	1	1	0	4	13	3	1	1	4	13	12	40	28	11	16	0	4	2	0	0	0	0
81	A312	2	11	3	0	2	1	0	3	10	4	1	1	4	17	9	25	15	3	7	0	3	1	0	0	0	0
82	A313	1	11	3	0	2	1	0	4	12	4	1	1	4	28	7	23	14	5	0	0	0	0	0	0	0	0
83	A314	1	11	3	1	2	1	0	2	11	3	2	3	5	20	4	28	26	17	25	8	3	0	3	0	0	0
84	A315	1	12	3	0	1	1	0	1	12	3	3	2	0	20	14	28	24	7	11	0	1	0	0	0	0	0
85	A316	2	11	3	0	1	1	0	1	12	3	1	1	6	21	4	21	19	6	6	0	2	0	0	0	0	0
86	A317	2	12	3	0	2	1	0	3	12	5	1	1	0	24	4	23	11	2	4	0	0	0	0	0	0	0
87	A318	1	11	3	0	2	1	0	4	10	3	1	0	5	6	4	21	21	1	8	0	0	0	0	0	0	0
88	A319	1	11	3	0	2	1	0	4	12	4	1	1	3	28	4	24	3	1	4	0	2	0	0	0	0	0
89	A320	1	11	3	0	4	1	0	5	12	3	1	2	1	10	11	27	30	7	13	1	3	1	0	0	3	0
90	A321	2	12	3	0	4	2	0	4	10	6	3	2	0	2	4	27	33	13	5	3	2	1	0	0	5	1
91	A322	1	11	3	0	2	1	0	3	11	4	1	1	5	13	4	23	32	11	17	0	1	0	0	0	0	0
92	A323	1	12	3	0	1	1	0	1	9	3	1	2	2	24	9	32	21	15	14	0	0	0	0	0	0	0
93	A324	2	11	3	0	2	1	0	3	11	4	1	1	6	20	6	20	13	8	8	0	0	0	0	0	0	0
94	A325	1	11	3	0	2	1	0	3	11	3	1	0	6	11	14	30	23	30	33	0	20	6	0	0	0	0
95	A326	2	11	3	0	3	1	0	5	9	3	2	1	6	19	4	22	30	14	17	0	2	0	0	0	0	0
96	A326	2	11	3	0	3	1	0	5	9	3	2	1	6	17	4	22	30	14	17	0	2	0	0	0	0	0
97	A327	1	11	3	0	4	1	0	3	12	3	1	2	2	16	7	32	33	16	26	17	1	0	8	1	0	0
98	A328	1	11	3	0	3	1	0	5	10	3	3	3	3	21	14	34	23	10	19	2	1	0	0	0	0	0
99	A329	2	12	3	0	3	1	0	4	10	3	1	1	2	19	10	21	32	18	12	0	0	0	0	0	0	0
100	A330	2	11	3	0	4	2	0	4	9	3	2	3	3	15	13	33	32	27	29	0	20	7	0	0	0	0
101	A331	2	12	3	0	2	1	0	3	13	3	1	1	4	24	4	20	27	1	13	0	4	1	0	0	0	0
102	A332	2	11	3	0	3	1	0	4	11	3	1	2	4	17	8	22	25	10	7	0	0	0	0	0	0	0
103	A333	2	12	3	0	3	1	0	1	7	2	1	1	5	21	13	22	23	3	17	0	0	0	1	0	0	0
104	A334	2	12	4	4	2	1	0	5	13	4	1	0	6	16	9	21	15	13	10	0	0	0	0	0	0	0
105	A401	1	11	3	0	4	1	0	1	11	3	2	2	5	20	14	40	34	11	25	22	3	0	10	4	8	2
106	A402	2	11	3	0	3	1	0	4	8	5	1	1	0	8	4	25	25	18	20	1	0	0	0	0	0	0
107	A403	1	11	3	0	4	1	0	1	11	3	2	1	3	21	11	38	24	4	17	7	0	0	9	1	0	0
108	A404	2	11	2	0	3	1	0	4	11	4	1	1	5	14	12	21	41	23	24	0	21	8	1	0	1	0
109	A405	2	11	3	0	2	1	0	1	8	3	1	1	4	10	4	21	19	4	4	0	0	0	0	0	0	0
110	A406	2	12	3	0	3	1	0	4	9	2	1	1	6	18	10	21	32	9	11	0	1	0	0	0	0	0
111	A407	1	12	3	0	2	1	0	4	11	3	1	1	4	11	4	27	36	20	28	0	19	8	2	0	0	0
112	A408	2	11	3	0	3	1	0	1	10	4	4	6	0	23	9	42	31	11	24	1	3	0	1	0	0	0
113	A409	1	12	3	0	4	1	0	4	8	4	1	1	4	24	5	24	29	4	10	5	0	0	0	0	0	0
114	A410	1	11	3	0	3	1	0	1	9	3	1	1	5	15	4	28	30	9	6	3	1	0	0	0	0	0
115	A411	2	11	3	0	3	1	0	2	10	6	1	1	0	12	5	23	31	19	20	0	2	0	0	0	0	0
116	A412	1	12	3	0	3	1	0	3	11	7	1	1	0	10	4	24	27	10	20	0	4	0	0	0	0	0
117	A413	1	11	3	0	4	1	0	4	9	3	1	1	4	18	14	33	37	16	34	10	0	0	0	0	2	0
118	A414	1	11	3	0	4	1	0	4	14	4	1	1	5	16	4	27	37	11	20	19	0	0	1	0	0	0
119	A415	2	12	3	0	2	1	0	3	12	3	1	3	4	27	4	20	8	6	3	0	1	0	0	0	0	0
120	A416	2	12	3	0	2	1	0	4	10	4	1	2	0	16	4	27	31	16	23	0	2	0	2	0	0	0
121	A417	2	11	3	0	2	1	0	3	11	3	1	1	5	8	10	23	32	13	11	0	3	1	1	0	0	0
122	A418	1	12	3	0	3	1	0	3	9	3	1	1	6	10	4	22	37	3	20	0	0	0	0	0	0	0
123	A419	2	11	3	0	4	1	0	3	11	4	1	1	3	15	9	28	26	20	33	13	4	1	0	0	0	0
124	A420	1	11	3	0	4	1	0	1	4	3	3	4	0	0	4	42	39	13	12	1	1	0	0	0	0	0
125	A421	2	12	3	0	2	1	0	4	7	3	1	1	5	21	8	29	19	16	5	0	1	0	0	0	0	0
126	A422	2	12	3	0	2	1	0	4	11	3	1	1	6	12	6	23	16	11	17	0	0	0	0	0	0	0
127	A423	1	11	3	0	2	1	0	4	7	3	1	0	7	28	10	21	17	2	12	2	0	0	2	0	0	0
128	A424	1	11	3	0	4	1	0	1	10	3	3	3	2	15	4	22	32	9	25	13	9	3	0	0	0	0
129	A425	2	12	3	0	4	1	0	1	6	6	1	1	5	29	4	24	35	8	15	8	0	0	2	0	0	0
130	A426	1	11	3	0	3	1	0	4	9	3	3	3	5	5	4	22	22	7	12	3	0	0	0	0	0	0
131	A427	1	12	3	0	2	1	0	1	3	3	2	1	4	17	5	43	32	21	27	0	1	0	1	0	0	0
132	A428	1	11	3	0	2	1	0	3	10	4	1	1	5	6	4	24	32	13	13	0	4	0	0	0	0	0
133	A429	1	11	3	0	3	1	0	4	9	3	1	1	5	19	4	23	20	3	11	0	0	0	0	0	0	0
134	A430	2	12	3	0	3	1	0	2	9	4	2	2	0	17	19	28	31	21	24	0	3	0	0	0	0	0
135	A431	1	11	3	0	3	1	0	3	12	3	1	1	2	18	9	29	35	52	37	0	18	6	0	0	0	0
136	A432	2	11	3	0	4	1	0	1	3	3	1	1	7	11	4	24	35	14	13	3	1	0	0	0	11	4
137	A433	1	12	3	0	3	1	0	4	8	2	1	1	5	4	7	22	31	5	7	8	1	0	3	0	0	0
138	A434	2	11	3	0	1	1	0	4	10	3	1	1	0	19	6	24	24	12	15	0	6	0	0	0	0	0
139	A501	1	11	3	0	2	1	0	4	9	3	0	0	7	16	5	26	33	4	18	0	2	0	0	0	0	0
140	A502	2	11	3	0	2	1	0	4	11	3	4	4	0	20	13	44	36	20	35	0	2	0	3	0	0	0
141	A503	1	11	3	0	3	1	0	4	10	3	1	1	4	17	9	41	39	20	30	2	6	1	0	0	0	0
142	A504	1	12	3	0	2	1	0	1	10	4	1	1	0	23	4	20	15	1	8	0	1	0	0	0	0	0
143	A505	2	11	3	0	3	1	0	4	8	3	1	2	4	19	12	27	29	14	24	0	3	0	0	0	0	0
144	A506	2	11	3	0	2	1	0	1	12	3	2	2	4	24	4	27	22	7	5	4	0	0	0	0	0	0
145	A507	2	11	3	0	2	1	0	4	14	3	1	1	2	21	4	21	22	0	3	2	0	0	1	0	0	0
146	A508	1	11	3	0	2	1	0	4	13	3	0	0	7	1	4	20	16	4	1	5	7	1	0	0	0	0
147	A509	1	12	3	0	1	1	0	1	13	4	3	3	0	22	9	31	18	5	7	0	2	0	0	0	0	0
148	A510	1	12	2	0	3	1	0	4	11	2	1	1	5	25	6	20	14	5	8	12	0	0	3	0	0	0
149	A511	1	11	2	0	3	1	0	3	9	3	3	3	3	11	8	34	35	16	20	13	3	1	0	0	0	0
150	A512	1	12	3	0	3	1	0	1	9	3	1	2	3	22	4	27	21	7	9	11	0	0	0	0	0	0
151	A513	2	12	2	0	2	1	0	4	14	6	1	1	4	15	4	22	23	9	19	3	0	0	1	0	0	0
152	A514	1	11	2	0	3	1	0	4	11	3	1	1	3	19	7	27	18	5	13	0	2	0	0	0	0	0
153	A515	2	11	2	0	1	1	0	2	10	3	1	1	5	16	4	20	22	3	9	0	0	0	0	0	0	0
154	A516	1	12	2	0	1	1	0	1	9	3	1	1	6	12	4	28	25	25	26	6	6	0	4	0	0	0
155	A517	1	12	2	0	3	1	0	1	13	2	1	1	5	19	11	30	22	12	20	3	4	0	3	0	0	0
156	A518	2	11	3	0	3	1	0	1	12	5	1	1	3	18	14	21	23	2	4	0	0	0	0	0	0	0
157	A519	2	11	2	0	1	1	0	3	10	3	1	2	3	18	7	34	31	14	31	0	4	0	0	0	0	0
158	A520	2	11	3	0	3	1	0	1	11	4	1	1	3	25	4	24	21	7	9	10	4	1	5	0	0	0
159	A521	1	11	3	0	3	1	0	4	11	3	1	0	3	20	9	28	21	6	16	11	0	0	0	0	0	0
160	A522	2	11	3	0	3	1	0	3	8	4	0	0	6	21	4	20	12	2	5	0	0	0	0	0	0	0
161	A523	1	11	3	0	3	1	0	1	15	4	3	3	5	21	23	32	27	6	9	17	11	0	0	0	0	0
162	A524	1	11	3	0	3	1	0	3	13	3	1	1	0	21	9	28	35	14	11	5	2	1	0	0	0	0
163	A525	2	11	3	0	1	1	0	3	11	3	1	1	0	18	4	23	23	5	9	0	0	0	0	0	0	0
164	A526	1	12	3	0	3	1	0	4	10	4	1	1	2	18	4	21	32	14	11	7	1	0	0	0	3	0
165	A527	2	11	2	0	2	1	0	3	8	3	0	0	0	21	4	20	11	5	6	3	2	1	1	0	0	0
166	A528	2	11	2	0	2	1	0	4	12	3	2	3	0	20	5	34	19	30	26	5	8	3	1	0	0	0
167	A529	2	11	2	0	2	1	0	4	12	3	1	1	3	19	6	25	32	9	19	0	3	0	0	0	0	0
168	A530	1	11	1	0	1	1	0	4	9	3	1	2	0	10	4	21	15	3	7	0	0	0	0	0	0	0
169	A531	1	11	1	0	1	1	0	4	13	3	1	1	0	24	4	25	37	16	19	0	2	0	0	0	0	0
170	A532	2	12	3	0	2	1	0	4	13	3	1	1	2	18	10	31	23	3	14	0	1	0	0	0	0	0
171	A533	2	11	3	0	3	1	0	4	11	3	2	2	2	13	4	42	52	19	49	8	2	0	0	0	0	0
172	A534	2	12	2	0	1	1	0	4	12	3	3	3	4	30	6	27	25	1	5	0	0	0	0	0	0	0
173	A535	1	11	2	0	1	1	0	1	9	3	1	1	2	12	7	24	22	6	13	0	0	0	0	0	0	0
174	A601	1	11	3	0	3	1	0	2	12	3	1	1	4	29	4	31	35	4	14	5	3	1	0	0	0	0
175	A602	2	11	3	0	3	1	0	4	11	5	2	2	3	18	4	33	26	8	21	0	1	0	0	0	0	0
176	A603	2	11	3	0	3	1	0	4	12	4	1	2	2	20	4	25	35	6	22	0	0	0	0	0	0	0
177	A604	2	11	3	0	2	1	0	3	12	3	3	3	1	22	16	35	43	17	33	2	0	0	0	0	0	0
178	A605	1	12	3	0	3	1	0	4	10	3	2	2	2	11	20	36	40	9	14	0	2	0	1	0	0	0
179	A606	1	12	3	0	2	1	0	2	11	3	1	1	6	25	12	29	25	15	17	3	1	0	6	1	0	0
180	A607	2	11	3	0	2	1	0	1	8	2	1	1	0	28	15	24	17	3	9	0	1	0	0	0	0	0
181	A608	1	12	3	0	2	1	0	1	14	3	2	2	2	20	14	41	34	15	17	6	3	0	5	2	1	0
182	A609	2	12	3	0	2	1	0	1	12	3	2	0	6	16	7	26	32	13	28	0	3	0	0	0	0	0
183	A610	1	12	3	0	2	1	0	1	8	2	1	1	1	14	7	34	25	15	15	0	3	0	0	0	0	0
184	A611	1	11	3	0	4	1	0	4	3	3	2	1	0	28	4	30	31	2	19	4	3	0	1	0	0	0
185	A612	1	11	3	0	3	1	0	1	13	3	1	1	5	21	4	36	27	11	26	0	1	0	0	0	0	0
186	A613	1	11	3	0	3	1	0	4	12	3	2	2	4	13	4	25	21	3	3	2	0	0	0	0	0	0
187	A614	1	11	3	0	3	1	0	1	12	3	1	1	3	23	13	22	26	6	17	4	0	0	0	0	0	0
188	A615	1	11	3	0	0	1	0	4	13	3	2	2	1	16	10	34	26	5	21	2	1	0	0	0	0	0
189	A616	1	11	3	0	4	1	0	1	12	3	2	2	5	22	14	27	31	8	7	6	1	0	0	0	2	1
190	A618	2	12	3	0	1	1	0	4	11	3	1	1	6	22	9	25	25	9	14	0	1	0	0	0	0	0
191	A619	1	12	3	0	3	1	0	4	10	3	1	1	5	19	4	29	26	5	14	0	3	0	0	0	0	0
192	A620	2	11	3	0	3	1	0	4	9	3	1	1	3	16	5	22	21	6	4	0	3	1	0	0	0	0
193	A621	2	11	3	0	3	1	0	5	9	4	3	3	2	19	4	31	30	10	14	0	5	0	0	0	0	0
194	A622	2	12	3	0	2	1	0	4	13	4	2	5	1	21	4	26	32	10	13	0	0	0	0	0	0	0
195	A623	2	12	3	0	1	1	0	1	8	3	1	1	4	19	5	25	36	21	20	0	4	0	0	0	0	0
196	A624	2	11	3	0	3	1	0	1	12	4	2	2	3	23	12	22	29	16	14	0	2	0	0	0	0	0
197	A625	2	12	3	0	2	1	0	2	9	4	1	2	3	19	4	21	9	5	11	0	2	0	0	0	0	0
198	A626	1	11	3	0	3	1	0	2	9	3	2	2	4	14	6	33	30	7	20	0	3	0	0	0	0	0
199	A627	2	11	3	0	3	1	0	3	11	4	1	0	5	21	9	29	34	12	16	0	4	1	0	0	0	0
200	A628	2	11	2	0	3	1	0	4	10	3	2	2	2	25	8	32	36	13	26	4	1	0	0	0	0	0
201	A629	1	11	3	0	4	1	0	1	11	3	1	2	4	26	20	51	28	9	27	16	4	2	2	0	11	4
202	A630	1	12	3	0	3	1	0	2	12	3	3	3	1	18	4	34	24	8	18	2	0	0	2	0	0	0
203	A631	1	11	3	0	2	1	0	4	11	3	1	1	2	13	4	27	30	6	20	0	2	0	0	0	0	0
204	A632	2	11	3	0	3	1	0	4	11	3	1	1	4	18	4	21	15	9	11	0	7	0	0	0	0	0
205	A633	2	11	3	0	2	1	0	4	9	3	1	1	5	17	4	27	31	16	19	0	2	0	0	0	0	0
206	A634	2	12	4	0	4	1	0	1	2	2	5	5	0	13	9	37	30	10	21	3	1	0	2	0	4	2
207	A635	1	11	3	0	1	1	0	4	10	3	1	1	4	21	9	33	28	12	24	1	0	0	0	0	0	0
208	A701	2	11	3	0	2	1	0	1	11	3	1	1	3	17	4	22	26	9	13	0	2	0	0	0	3	0
209	A702	1	12	3	0	2	1	0	4	13	3	1	1	2	21	5	30	20	2	10	0	2	0	0	0	1	0
210	A703	2	12	3	0	2	1	0	3	12	3	2	2	2	17	8	27	36	15	29	0	2	0	0	0	2	0
211	A704	2	11	3	0	2	1	0	1	8	3	1	1	4	18	4	23	31	7	6	0	0	0	0	0	5	2
212	A705	1	11	3	0	2	1	0	1	14	6	1	1	5	29	5	21	20	3	5	0	0	0	0	0	0	0
213	A706	1	12	3	0	2	1	0	3	11	3	1	1	4	20	4	20	20	1	4	2	0	0	0	0	1	0
214	A707	2	12	3	0	2	1	0	3	9	3	1	1	2	22	15	21	29	10	15	0	0	0	0	0	0	0
215	A708	1	11	3	0	1	1	0	3	12	3	2	2	6	23	4	23	26	9	21	6	1	0	0	0	0	0
216	A709	1	12	3	0	2	1	0	3	12	3	1	1	4	27	11	25	22	3	7	1	0	0	0	0	1	0
217	A710	1	11	3	0	4	1	0	3	12	4	2	3	5	30	23	24	31	9	34	9	0	0	0	0	6	2
218	A711	1	11	3	0	2	1	0	4	14	4	1	0	2	26	4	26	34	11	22	12	0	0	0	0	1	0
219	A712	1	11	3	0	1	1	0	4	11	3	1	2	3	23	4	30	30	8	15	3	1	0	0	0	0	0
220	A713	2	11	3	0	2	1	0	1	7	3	1	1	3	22	9	30	29	22	17	0	9	2	0	0	1	0
221	A714	2	11	3	0	4	1	0	1	13	3	3	3	0	15	14	26	27	16	14	5	3	1	0	0	9	2
222	A715	1	11	3	0	2	1	0	3	13	3	1	1	6	27	9	26	18	2	5	4	0	0	1	0	4	1
223	A716	2	11	3	0	2	1	0	1	6	3	3	3	2	13	14	27	27	8	11	0	4	1	0	0	0	0
224	A717	2	11	3	0	2	1	0	4	12	3	1	1	2	19	6	29	33	12	28	4	6	2	1	0	2	0
225	A718	1	11	3	0	3	1	0	2	13	3	1	1	4	20	19	24	22	8	15	2	1	0	0	0	1	0
226	A719	1	11	3	0	2	1	0	1	10	3	1	2	5	19	14	26	11	7	16	8	3	0	0	0	2	0
227	A720	2	11	3	0	2	1	0	3	8	4	1	0	7	17	4	20	19	2	17	0	2	0	0	0	1	0
228	A721	1	11	3	0	3	1	0	3	11	5	2	2	3	25	18	32	26	18	24	0	0	0	0	0	0	0
229	A722	2	12	3	0	1	1	0	2	13	3	1	1	5	18	4	20	16	5	10	0	0	0	0	0	0	0
230	A723	2	12	3	0	2	1	0	4	14	3	1	0	6	20	4	21	10	2	0	0	0	0	0	0	0	0
231	A724	1	11	3	0	2	1	0	1	14	3	1	1	6	26	10	34	14	6	17	0	0	0	0	0	0	0
232	A725	1	12	3	0	2	1	0	1	9	5	2	2	4	25	4	36	32	11	18	1	0	0	0	0	1	0
233	A726	2	12	3	0	2	1	0	4	10	3	1	1	5	17	5	26	24	31	37	0	1	0	0	0	1	0
234	A727	1	12	3	0	2	1	0	4	12	3	1	1	3	13	9	38	37	11	17	0	1	0	0	0	0	0
235	A728	2	11	3	0	3	1	0	1	9	3	1	1	5	14	4	24	26	9	14	0	0	0	0	0	2	1
236	A729	2	12	3	0	1	1	0	1	9	3	3	3	2	13	9	32	25	14	9	0	3	0	0	0	0	0
237	A730	1	12	3	0	4	1	0	4	11	3	1	2	5	27	22	20	16	2	10	4	9	3	0	0	6	1
238	A731	1	12	3	0	1	1	0	3	11	4	1	2	4	26	8	22	10	0	4	3	0	0	1	0	2	1
239	A732	2	11	3	0	4	1	0	4	13	3	4	4	0	19	20	43	41	19	34	4	1	0	2	0	8	1
240	A733	1	11	3	0	2	1	0	4	12	3	1	1	6	22	5	26	16	1	4	0	2	0	0	0	0	0
241	A734	2	12	3	0	2	1	0	4	13	3	1	1	3	16	4	21	19	2	4	0	1	0	0	0	0	0
242	A801	1	11	3	4	3	1	0	4	10	2	1	1	4	29	8	24	32	9	13	18	0	0	3	0	11	1
243	A802	2	11	3	0	4	1	0	3	11	4	1	1	3	18	4	20	27	11	4	7	0	0	1	0	5	2
244	A803	2	12	3	0	3	1	0	4	12	4	1	2	3	15	4	29	35	10	16	2	3	1	0	0	6	2
245	A804	1	11	3	0	2	1	2	4	8	2	1	1	5	20	4	20	4	0	0	2	0	0	0	0	3	1
246	A805	1	11	3	0	3	1	0	1	14	3	1	2	5	9	4	35	34	15	28	15	5	0	1	0	4	0
247	A806	2	11	3	0	3	1	0	3	8	4	0	1	6	28	8	20	30	11	23	1	2	0	1	0	4	1
248	A807	1	11	3	0	4	1	0	1	9	3	1	0	7	26	4	20	31	7	38	23	0	0	3	0	9	2
249	A808	2	11	3	0	1	1	0	4	9	3	1	1	3	18	6	22	28	9	19	0	3	0	0	0	0	0
250	A809	1	11	3	0	4	1	0	4	10	3	2	2	5	22	4	25	32	21	21	26	32	10	2	0	16	5
251	A810	1	11	3	0	3	1	0	4	15	2	1	1	4	3	4	23	21	0	8	1	1	0	0	0	1	0
252	A811	1	12	3	0	1	1	0	4	12	3	1	1	5	25	6	29	22	2	17	1	0	0	0	0	0	0
253	A812	1	11	3	0	2	1	0	4	8	3	1	1	2	13	8	24	34	5	21	2	0	0	0	0	1	0
254	A813	1	11	3	0	4	1	0	4	11	3	1	2	1	10	8	28	42	2	10	19	0	0	0	0	0	0
255	A814	1	11	3	0	2	1	0	1	8	3	1	1	5	13	5	27	26	7	15	14	0	0	0	0	0	0
256	A815	1	11	3	0	1	1	0	4	7	2	1	1	6	19	4	28	13	13	14	0	4	0	0	0	0	0
257	A817	2	11	3	0	3	1	0	3	12	3	1	1	7	14	4	25	31	17	15	0	6	0	0	0	0	0
258	A818	2	11	3	0	3	1	0	4	12	3	1	3	4	13	4	26	24	12	8	1	0	0	4	0	0	0
259	A819	1	11	3	0	2	1	0	4	11	3	1	2	6	16	4	26	16	2	14	1	0	0	0	0	0	0
260	A820	2	12	3	0	2	1	0	1	9	3	1	1	3	12	12	39	44	15	30	0	5	0	0	0	0	0
261	A821	2	12	4	4	2	1	0	1	10	2	1	1	2	27	17	20	9	0	5	0	0	0	0	0	5	2
c	A822	1	11	3	0	3	1	0	4	8	3	1	1	2	20	7	22	16	3	11	18	1	0	8	3	10	4
263	A823	2	11	3	0	1	1	0	4	9	3	2	2	0	19	11	25	20	17	16	0	4	1	1	0	0	0
264	A824	1	11	3	0	2	1	0	2	11	3	1	1	5	9	14	38	18	43	29	14	18	6	1	0	6	3
265	A825	2	11	3	0	2	1	0	4	10	4	2	1	0	3	9	24	42	19	27	2	3	1	0	0	8	3
266	A826	1	11	3	0	2	1	0	4	10	4	3	4	0	25	11	49	49	18	48	11	0	0	0	0	0	0
267	A827	1	11	3	0	1	1	0	1	7	1	1	1	2	18	8	32	22	7	14	0	1	0	0	0	0	0
268	A828	1	11	3	0	3	1	0	3	12	4	1	1	2	12	4	33	31	12	25	6	10	1	0	0	2	0
269	A829	2	11	3	0	1	1	0	2	11	3	1	1	6	20	6	20	7	16	12	0	0	0	0	0	0	0
270	A830	2	12	3	0	4	1	0	4	10	3	2	2	3	11	19	25	33	18	23	8	1	0	1	0	2	0
271	A831	2	11	3	0	2	1	0	4	12	3	1	1	2	6	8	26	26	6	13	13	1	0	4	0	2	1
272	A832	1	11	3	0	4	1	0	4	9	3	2	2	5	3	4	27	29	6	8	20	0	0	1	0	9	3
273	A833	2	11	3	0	1	1	0	3	10	2	1	0	2	17	8	20	19	8	14	0	2	0	0	0	0	0
274	A834	2	11	3	0	2	1	0	3	9	3	1	4	3	22	5	23	24	5	7	0	1	0	0	0	0	0
275	A835	2	12	3	0	2	1	0	1	10	3	1	1	2	11	15	28	33	3	18	0	0	0	0	0	0	0
276	A901	1	12	3	0	2	1	0	1	9	4	2	2	4	27	4	33	29	7	20	21	0	0	12	5	2	0
277	A902	2	11	3	0	2	1	0	3	14	3	1	1	4	24	4	24	20	1	7	2	1	0	1	0	0	0
278	A903	1	12	3	0	3	2	0	4	8	2	1	1	6	11	9	21	10	9	11	2	0	0	8	2	1	0
279	A904	2	11	3	0	3	1	0	1	11	4	2	2	3	12	4	35	24	10	24	4	0	0	1	0	8	2
280	A905	1	11	3	0	4	2	0	4	9	3	1	1	4	18	16	21	17	6	3	2	3	0	3	0	1	0
281	A906	1	12	3	0	3	1	0	4	15	3	1	1	2	7	10	31	27	8	15	1	0	0	0	0	1	0
282	A907	2	11	3	4	4	1	0	2	11	2	1	1	5	24	12	26	25	6	5	4	1	0	9	1	0	0
283	A908	1	11	3	0	1	2	0	4	11	3	1	2	1	20	8	24	19	6	11	1	0	0	3	0	0	0
284	A909	1	11	3	0	3	1	0	3	8	1	1	1	5	22	4	22	31	6	22	45	6	1	5	0	8	1
285	A910	2	11	3	0	3	1	0	3	9	4	1	1	6	15	4	21	19	9	8	0	1	0	0	0	0	0
286	A911	2	12	3	0	4	1	0	1	12	3	1	1	6	0	4	22	33	6	7	4	0	0	0	0	14	3
287	A912	2	11	3	0	4	1	0	1	14	4	1	1	4	19	7	20	22	6	10	1	5	1	0	0	2	0
288	A913	2	11	3	0	2	1	0	1	13	4	1	1	6	17	4	21	34	12	15	8	4	0	3	0	1	0
289	A914	1	11	3	0	3	1	0	3	11	3	1	1	2	25	5	23	18	6	13	20	3	0	13	5	3	0
290	A915	1	11	3	0	4	1	0	1	11	3	1	1	6	15	4	20	21	4	9	22	0	0	9	2	12	1
291	A916	2	11	3	0	2	1	0	1	12	3	1	2	5	18	4	20	16	4	2	0	1	0	0	0	0	0
292	A917	2	11	3	0	4	1	0	4	12	3	1	1	2	24	6	29	33	12	11	4	6	2	3	0	1	0
293	A918	2	11	3	0	3	1	0	3	12	3	1	1	6	10	6	23	26	20	17	0	5	1	0	0	0	0
294	A919	2	12	3	0	2	1	0	3	12	3	1	1	5	16	4	29	33	22	25	0	0	0	4	0	0	0
295	A920	2	11	3	0	3	1	0	4	10	3	1	1	5	22	11	24	35	18	20	0	5	1	7	0	0	0
296	A921	1	12	3	0	2	1	0	4	13	3	3	1	5	6	4	31	35	17	22	31	6	3	7	0	6	2
297	A922	1	11	3	0	4	1	0	4	4	3	1	1	5	14	18	23	23	29	35	31	3	0	13	6	13	4
298	A923	1	11	3	0	1	1	0	4	11	2	1	1	5	15	4	28	36	6	12	3	0	0	5	0	0	0
299	A924	2	11	3	0	3	1	0	4	12	3	1	1	5	18	9	23	18	10	13	0	7	1	12	5	0	0
300	A925	1	11	3	0	1	1	0	1	6	2	2	2	4	10	4	21	26	4	6	1	6	0	7	0	1	0
301	A926	1	11	3	0	4	1	0	4	10	3	1	4	0	7	14	46	36	21	25	7	5	0	0	0	12	3
302	A927	2	11	3	0	2	1	0	3	13	4	1	1	3	19	4	20	32	26	25	0	1	0	0	0	0	0
303	A928	1	11	3	0	2	1	0	4	10	3	2	2	3	12	4	31	37	19	27	2	0	0	3	0	0	0
304	A930	2	11	3	0	1	1	0	3	11	3	1	1	4	23	4	21	12	5	9	0	0	0	0	0	0	0
305	A931	1	11	3	0	3	1	0	4	9	3	3	3	6	12	4	21	33	4	15	1	1	0	0	0	0	0
306	A932	1	11	3	0	2	1	0	1	11	3	1	1	5	8	4	22	20	2	2	2	0	0	0	0	0	0
307	A933	1	12	3	0	3	1	0	4	10	3	6	1	5	18	6	57	36	11	26	18	1	0	8	0	2	0
308	A934	2	11	3	0	3	1	0	4	12	3	1	1	5	13	7	34	29	17	12	2	6	2	2	0	0	0
309	B101	2	11	2	0	4	1	0	3	11	4	1	2	3	16	7	32	31	12	21	5	2	0	0	0	7	0
310	B102	2	11	2	0	3	1	0	3	13	4	1	1	3	27	4	23	27	7	10	1	2	0	1	0	0	0
311	B103	2	11	3	0	4	1	0	1	13	4	0	0	7	11	4	21	14	21	19	19	0	0	0	0	5	1
312	B104	2	12	3	0	3	1	0	4	12	3	1	1	0	18	12	26	28	8	5	1	0	0	0	0	1	0
313	B105	2	11	3	0	2	1	0	4	13	6	1	1	2	17	4	23	19	7	14	0	0	0	0	0	0	0
314	B106	2	11	3	0	3	1	0	4	10	2	1	1	2	7	11	29	42	37	41	11	3	0	2	0	4	1
315	B107	1	11	2	0	1	1	0	4	9	3	2	2	0	19	10	38	40	15	31	0	2	1	0	0	0	0
316	B108	1	12	3	0	1	1	0	2	12	3	1	1	0	20	7	34	29	10	12	0	2	0	0	0	0	0
317	B109	1	11	4	0	4	1	0	3	3	3	1	1	6	9	4	28	27	7	16	9	7	1	0	0	6	0
318	B110	2	12	3	0	1	1	0	4	8	3	1	1	5	15	4	20	23	5	3	0	1	0	0	0	0	0
319	B111	1	11	3	0	4	2	0	1	10	3	2	1	0	13	12	39	39	30	53	7	8	1	0	0	3	0
320	B112	1	12	2	0	2	1	0	4	10	3	2	3	0	18	18	31	17	20	30	2	2	0	0	0	1	0
321	B113	2	11	4	0	2	1	0	1	8	3	2	2	3	19	4	34	32	14	21	0	1	0	0	0	0	0
322	B114	1	11	2	0	4	1	0	3	8	3	1	2	3	23	5	33	29	2	14	8	3	0	0	0	7	1
323	B115	1	11	2	0	3	1	0	1	12	3	2	2	1	23	6	37	32	19	45	1	13	4	0	0	1	0
324	B116	1	11	3	0	2	1	0	4	7	2	1	3	0	5	14	42	24	15	14	0	22	7	0	0	0	0
325	B117	1	11	2	0	3	1	0	2	10	3	2	4	1	5	15	28	24	4	23	0	0	0	0	0	0	0
326	B118	2	11	3	0	1	1	0	3	10	4	2	2	4	22	9	27	34	29	28	0	11	2	0	0	0	0
327	B119	1	12	3	0	2	1	0	4	12	4	1	1	2	19	14	26	29	10	14	2	4	2	0	0	0	0
328	B120	1	11	3	0	2	1	0	3	9	3	2	1	0	20	14	28	22	10	12	0	1	0	0	0	0	0
329	B121	1	12	3	0	4	1	0	3	11	3	1	2	0	18	4	35	24	5	6	3	4	1	0	0	6	0
330	B122	1	11	2	0	1	1	0	1	9	4	3	3	0	23	7	36	18	10	24	7	1	0	5	1	2	0
331	B123	2	11	2	0	1	1	0	3	12	4	2	2	6	11	4	24	26	5	7	0	0	0	0	0	0	0
332	B124	1	12	3	0	2	1	0	1	14	3	1	1	5	13	5	27	29	5	5	0	1	0	0	0	0	0
333	B125	2	12	4	14	3	1	0	1	7	2	1	2	4	23	4	20	28	9	10	3	0	0	0	0	4	0
334	B126	1	11	4	0	4	1	0	4	5	3	1	2	4	26	23	30	34	12	38	7	3	0	3	0	13	2
335	B127	1	12	3	0	3	1	0	4	12	5	3	7	5	27	14	26	13	0	10	5	2	1	0	0	2	0
336	B128	1	11	3	0	2	1	0	1	13	3	2	3	3	13	8	35	22	17	21	2	9	2	0	0	3	0
337	B129	2	11	4	0	4	1	0	3	11	3	1	2	2	23	10	35	28	13	25	3	13	3	0	0	5	0
338	B130	2	12	3	0	2	1	0	3	10	4	1	2	1	23	6	28	25	9	14	0	2	0	0	0	1	0
339	B131	1	11	4	0	1	1	0	1	6	3	1	3	0	18	9	37	23	6	12	1	6	0	2	0	2	1
340	B132	2	11	2	0	1	1	0	1	12	3	1	0	4	22	14	24	24	5	9	1	2	0	3	0	0	0
341	B201	2	11	2	0	1	1	0	4	9	3	3	5	0	19	14	44	31	27	29	6	24	9	1	0	0	0
342	B202	1	11	5	0	3	1	0	4	9	3	3	3	1	8	5	26	25	33	26	2	10	1	0	0	1	0
343	B203	1	11	3	0	2	1	0	3	6	3	1	1	1	14	4	24	23	8	18	3	0	0	0	0	3	1
344	B204	1	11	2	0	3	1	0	4	11	3	1	1	7	25	6	30	24	14	25	4	3	0	0	0	0	0
345	B205	1	11	2	0	1	1	0	4	14	3	1	1	5	25	4	38	28	9	19	0	1	0	0	0	0	0
346	B206	2	11	3	0	3	1	0	2	11	3	1	1	2	17	8	22	25	6	9	9	1	0	3	1	6	0
347	B207	2	11	2	0	1	1	0	1	13	3	1	2	3	26	4	23	8	9	13	0	3	1	0	0	0	0
348	B208	2	12	2	0	3	1	0	4	6	2	1	1	5	4	4	23	34	11	10	3	4	1	0	0	0	0
349	B209	2	12	3	0	4	1	0	4	11	4	2	2	2	14	4	31	33	17	27	6	2	0	0	0	10	3
350	B210	1	12	2	0	4	1	0	4	9	3	1	2	5	19	19	55	20	14	23	25	4	1	9	3	1	0
351	B211	2	12	3	0	2	1	0	4	10	3	1	1	3	13	6	26	30	9	7	0	0	0	0	0	0	0
352	B212	1	11	4	0	4	1	0	3	11	3	3	3	3	22	16	51	33	13	10	6	0	0	1	0	14	4
353	B213	1	12	2	0	2	1	0	3	9	3	1	1	5	16	4	27	32	7	21	17	2	0	2	0	6	2
354	B214	1	12	3	0	3	1	0	4	9	3	1	1	5	6	8	26	33	6	5	5	0	0	8	2	0	0
355	B215	1	11	3	0	2	1	0	1	13	13	3	1	2	14	11	43	40	21	40	15	0	0	6	0	0	0
356	B216	2	11	5	1	3	1	0	3	10	1	3	5	1	16	19	36	36	29	30	28	5	0	15	5	19	7
357	B217	1	11	4	0	2	1	0	4	8	2	1	1	5	18	4	26	11	8	16	26	10	3	4	0	2	0
358	B218	2	11	3	0	2	1	0	3	13	3	0	1	4	26	4	20	22	1	4	0	0	0	0	0	0	0
359	B219	2	12	5	1	2	1	0	4	4	3	3	3	0	30	14	21	30	6	5	4	0	0	11	4	1	0
360	B220	2	11	3	0	4	1	0	4	3	3	1	0	3	10	6	25	22	7	2	4	0	0	0	0	16	6
361	B221	1	11	3	0	4	1	0	1	10	2	2	2	3	22	12	37	21	21	9	33	4	0	7	0	19	6
362	B222	2	11	4	0	3	1	0	1	12	3	2	3	4	19	8	27	29	15	16	14	0	0	10	3	0	0
363	B223	1	11	2	0	2	1	0	1	10	3	1	3	2	17	10	36	37	8	21	9	5	2	3	0	2	1
364	B224	1	12	2	0	1	1	0	4	13	3	1	0	1	21	19	26	10	16	16	28	11	3	15	5	3	1
365	B225	1	11	3	0	3	1	0	4	3	3	2	2	2	14	5	24	29	5	13	0	0	0	0	0	0	0
366	B226	2	11	2	0	1	1	0	3	13	4	1	1	0	18	7	29	37	5	15	0	4	0	0	0	0	0
367	B227	2	11	3	0	2	1	0	3	8	3	1	3	4	17	14	32	21	14	10	0	3	1	0	0	0	0
368	B228	1	12	2	0	2	1	0	3	10	2	2	1	4	21	11	20	13	7	3	6	0	0	7	2	0	0
369	B229	1	11	2	0	3	1	0	4	9	2	3	3	2	12	9	31	47	12	24	4	2	0	0	0	0	0
370	B230	1	11	2	0	2	1	0	1	13	3	2	2	5	22	4	21	8	2	4	0	0	0	0	0	0	0
371	B231	2	11	2	0	1	1	0	1	12	4	2	2	6	21	7	33	33	8	7	0	1	0	1	0	0	0
372	B232	1	11	2	0	2	1	0	3	14	4	1	1	4	21	9	25	35	3	2	1	1	0	0	0	0	0
373	B301	1	12	3	0	3	1	0	4	13	3	1	1	3	18	4	33	22	9	16	18	10	2	9	1	8	0
374	B302	1	11	4	4	2	1	0	4	7	2	1	1	1	17	4	23	29	10	12	1	3	0	1	0	2	0
375	B303	2	11	2	0	2	1	0	3	11	4	1	1	4	24	5	32	27	7	14	14	3	1	6	0	5	0
376	B304	1	12	3	0	4	1	0	3	9	4	1	1	4	21	17	30	30	8	12	18	4	2	5	0	8	0
377	B305	2	12	4	4	4	2	0	2	7	1	3	5	0	13	17	41	31	6	19	47	2	0	16	8	32	10
378	B306	1	11	3	0	2	1	0	3	7	2	1	2	3	20	6	23	22	5	7	3	1	0	2	0	1	0
379	B307	2	12	4	0	1	1	0	1	8	2	1	1	4	19	5	26	13	12	13	0	7	1	0	0	0	0
380	B308	1	11	5	4	2	1	0	1	8	3	3	3	1	11	4	25	15	15	17	22	4	1	13	5	3	0
381	B309	2	11	3	0	1	1	0	1	11	3	1	1	0	18	4	40	31	23	25	8	12	4	5	0	2	0
382	B310	1	12	3	0	3	1	0	2	10	2	2	2	3	8	4	38	30	14	26	14	4	1	9	1	4	0
383	B311	1	11	3	0	3	1	0	3	10	3	1	1	5	20	9	29	5	18	14	19	14	4	7	1	3	0
384	B312	1	11	3	0	4	1	4	1	8	4	1	3	0	18	13	34	31	6	16	24	1	0	11	3	15	1
385	B313	1	11	3	0	3	1	1	4	9	5	2	2	4	18	4	42	26	26	47	16	12	3	6	0	2	0
386	B314	2	11	3	0	3	1	0	3	13	3	1	1	3	24	14	23	24	8	12	30	6	0	12	4	4	0
387	B315	2	12	3	0	3	1	0	1	8	3	1	1	3	19	4	20	18	1	1	2	0	0	2	0	1	0
388	B316	2	11	5	0	4	1	0	3	7	2	2	2	2	12	5	36	38	25	25	16	9	0	7	1	3	1
389	B317	2	11	3	0	2	1	0	1	11	3	1	1	4	28	9	20	24	1	10	1	4	0	0	0	1	0
390	B318	2	11	3	0	2	1	0	4	11	3	1	1	2	12	4	21	33	13	11	13	1	0	7	0	2	0
391	B319	1	12	3	0	2	1	0	4	10	3	2	2	0	8	4	37	34	10	21	11	8	0	9	1	1	0
392	B320	2	12	3	0	3	1	0	1	13	2	1	1	3	22	6	22	22	12	16	4	4	0	2	0	1	0
393	B321	1	11	3	0	4	1	0	3	12	3	1	1	7	18	4	20	19	1	4	9	0	0	2	0	4	0
394	B322	1	11	3	0	4	1	0	3	12	3	2	3	0	19	19	38	17	18	16	5	0	0	1	0	4	0
395	B323	1	11	5	4	4	1	0	1	9	2	0	0	7	18	4	25	37	22	5	16	23	8	0	0	13	1
396	B324	2	11	4	0	4	1	0	1	13	5	1	1	4	7	10	20	18	7	9	17	0	0	0	0	5	0
397	B325	2	11	3	0	2	1	0	4	13	3	1	1	4	11	6	26	28	13	19	0	2	0	0	0	1	0
398	B326	1	12	3	0	4	1	0	3	11	5	2	2	4	10	4	22	36	14	10	17	0	0	4	0	2	0
399	B327	2	12	3	0	3	1	0	1	13	3	3	3	6	15	5	32	35	18	27	0	7	1	2	0	0	0
400	B328	1	11	3	0	2	1	0	2	10	3	3	3	1	18	15	54	17	6	18	10	1	0	12	4	2	0
401	B329	1	12	3	0	4	1	0	1	11	3	1	1	1	6	8	34	19	13	15	18	2	0	6	1	11	1
402	B330	2	11	4	0	4	1	0	4	13	4	1	1	4	20	4	22	34	2	2	21	2	0	4	0	14	4
403	B331	1	12	4	0	4	1	0	4	6	3	2	4	0	16	13	32	21	7	11	22	1	0	7	1	12	2
404	B332	1	11	3	0	2	1	0	3	8	3	3	1	5	16	4	28	32	7	19	4	0	0	8	1	2	0
405	B401	1	11	5	1	4	1	0	1	14	3	5	7	1	22	24	36	34	22	6	25	0	0	3	0	24	6
406	B402	1	11	2	0	2	1	0	3	6	2	2	2	5	17	4	20	18	3	26	5	1	0	2	0	1	0
407	B403	2	12	3	0	2	1	0	1	11	3	1	0	6	14	12	20	20	2	5	0	3	1	0	0	0	0
408	B404	1	12	4	0	4	1	0	1	12	3	3	3	4	29	24	30	41	12	0	12	0	0	3	0	3	0
409	B405	1	11	4	0	4	1	0	1	8	3	2	2	3	11	10	32	32	17	14	4	3	1	2	0	1	0
410	B406	1	11	3	0	1	1	0	1	11	2	1	1	4	22	5	27	12	2	7	0	1	0	0	0	0	0
411	B407	2	11	4	0	3	1	0	4	2	2	0	0	7	6	4	20	33	16	14	3	5	1	2	0	0	0
412	B408	2	12	3	0	2	1	0	4	11	3	1	1	6	8	7	22	39	14	20	0	6	1	0	0	0	0
413	B409	1	12	3	0	3	1	0	3	2	2	3	6	2	25	19	29	16	4	29	2	2	1	4	0	0	0
414	B410	2	11	3	0	2	1	0	1	10	3	1	1	5	19	11	25	31	12	24	0	4	1	0	0	0	0
415	B411	1	11	3	0	4	1	0	4	12	3	2	3	1	20	11	35	30	12	25	4	10	3	10	2	1	0
416	B412	2	12	4	0	4	1	0	1	10	4	1	1	3	16	13	42	29	26	29	3	11	3	2	0	3	0
417	B413	2	11	4	0	4	1	0	3	15	3	1	1	5	24	18	21	28	21	14	5	8	1	1	0	2	0
418	B414	2	12	4	0	3	1	0	3	13	4	0	0	7	24	4	20	13	19	7	0	4	1	0	0	1	0
419	B415	2	11	3	0	2	1	0	4	8	3	1	0	5	25	17	20	17	7	9	0	3	0	0	0	0	0
420	B416	2	12	3	0	2	1	0	1	10	3	2	2	0	23	9	27	34	10	14	0	0	0	0	0	0	0
421	B417	2	12	4	0	3	1	0	1	12	2	1	1	7	29	17	26	19	14	18	0	3	1	0	0	0	0
422	B418	1	11	4	0	3	1	0	1	9	3	2	1	3	14	4	36	34	10	23	0	0	0	0	0	0	0
423	B419	1	11	4	0	4	1	0	3	13	2	2	5	1	21	14	32	26	14	19	3	1	0	0	0	0	0
424	B420	2	11	5	1	2	1	0	1	11	3	1	2	3	16	16	27	20	17	12	1	4	1	0	0	0	0
425	B421	1	11	4	0	4	1	0	5	11	3	2	2	3	6	4	31	33	18	28	10	10	3	0	0	16	5
426	B422	1	11	4	0	3	1	0	2	4	4	6	7	0	11	10	45	40	19	11	3	1	0	1	0	1	0
427	B423	1	12	3	0	1	1	0	4	14	3	2	2	5	14	4	31	33	23	18	0	3	0	0	0	0	0
428	B424	1	12	3	0	3	1	0	1	12	3	2	2	2	23	24	37	27	9	18	7	3	1	7	0	1	0
429	B425	2	12	3	0	2	1	0	4	10	3	1	1	5	28	4	20	23	5	2	0	0	0	0	0	0	0
430	B426	1	11	4	1	1	1	0	4	14	5	5	5	1	14	5	35	32	13	16	0	1	0	0	0	0	0
431	B427	2	11	4	3	3	1	0	1	10	3	2	3	1	18	15	39	47	46	62	4	31	12	1	0	2	0
432	B428	1	11	3	0	1	1	0	4	7	4	1	1	4	4	4	22	18	11	12	2	9	3	0	0	0	0
433	B429	1	11	3	0	1	1	0	1	10	3	1	3	2	23	4	22	17	0	1	1	0	0	0	0	0	0
434	B430	2	12	3	0	3	1	0	1	12	4	1	1	15	26	12	21	17	7	9	2	3	0	0	0	1	0
435	B431	2	12	3	0	4	1	0	3	11	4	2	1	6	25	12	30	38	7	21	7	0	0	2	0	2	0
436	B432	2	12						4	10	4				0	0
437	B501	1	11	3	0	2	1	0	1	11	3	1	1	2	25	7	21	15	0	7	18	3	0	6	0	0	0
438	B502	2	12	3	0	1	1	0	4	9	3	2	2	2	13	5	23	37	8	12	0	1	0	0	0	0	0
439	B503	2	12	5	4	4	1	0	1	11	4	1	1	3	2	4	27	27	31	47	11	15	4	4	0	3	0
440	B504	1	11	4	0	4	1	0	1	11	3	1	2	3	17	8	25	19	6	8	8	0	0	1	0	4	0
441	B505	2	11	3	0	3	2	0	1	9	3	1	1	4	16	9	29	32	9	12	0	0	0	3	0	0	0
442	B506	2	12	3	0	3	1	0	1	11	3	3	3	0	15	13	37	46	7	21	2	0	0	0	0	1	0
443	B507	2	11	3	0	1	1	0	3	11	3	1	1	4	22	13	25	9	4	7	0	1	0	0	0	0	0
444	B508	2	11	5	0	3	1	0	3	10	5	1	1	2	15	6	21	25	11	14	0	1	0	0	0	0	0
445	B509	1	11	3	0	1	1	0	4	11	3	1	1	4	20	4	21	30	4	13	0	1	0	3	0	0	0
446	B510	2	11	3	0	1	2	0	1	12	4	1	1	5	18	4	26	14	6	10	0	1	0	0	0	0	0
447	B511	1	11	5	1	3	1	0	4	11	3	2	2	0	18	14	49	31	10	19	0	1	0	0	0	0	0
448	B512	1	11	4	0	4	1	0	1	9	3	2	2	1	13	12	30	32	22	35	29	11	2	1	0	8	3
449	B513	1	11	3	0	3	1	0	3	10	3	1	1	3	21	18	31	35	2	8	0	0	0	0	0	0	0
450	B514	1	0	4	0	4	1	0	2	13	3	1	1	5	9	9	33	25	20	15	22	0	0	0	0	13	3
451	B515	2	11	3	0	1	1	0	1	12	2	1	2	3	15	13	29	32	10	21	0	1	0	0	0	0	0
452	B516	2	11	3	0	3	1	0	3	12	6	1	1	5	14	11	26	22	13	14	1	0	0	3	0	1	0
453	B517	2	11	3	0	2	1	0	4	11	4	1	1	5	25	18	24	11	6	6	2	2	0	14	6	1	0
454	B518	1	11	3	0	4	1	0	4	13	4	1	1	2	20	4	24	12	6	10	6	0	0	14	7	1	0
455	B519	1	11	4	0	4	1	0	2	15	14	1	1	2	22	4	51	31	24	32	26	12	4	8	1	19	6
456	B520	1	12	4	0	3	1	0	1	10	5	1	1	5	16	4	20	25	7	13	5	0	0	0	0	0	0
457	B521	1	11	3	0	4	1	0	3	11	4	1	1	2	23	4	35	35	2	17	16	0	0	5	0	0	0
458	B522	1	12	4	0	3	1	0	1	12	4	1	1	4	15	21	44	29	11	15	12	0	0	15	6	0	0
459	B523	1	11	3	0	1	2	0	2	13	3	1	1	4	16	14	42	35	14	25	14	8	0	8	2	0	0
460	B524	2	12	3	0	1	1	0	4	13	3	2	1	4	20	4	26	29	27	18	0	21	7	1	0	0	0
461	B525	1	12	3	0	2	1	0	4	15	5	1	1	2	17	4	36	23	3	10	0	0	0	0	0	0	0
462	B526	2	12	3	0	3	1	0	1	11	3	0	0	6	19	4	20	21	7	11	0	0	0	0	0	0	0
463	B527	1	11	3	0	1	1	0	4	7	3	3	3	5	14	4	31	28	5	15	0	1	0	2	0	0	0
464	B528	1	11	3	0	3	1	0	4	12	3	0	0	0	13	4	20	31	8	17	3	1	0	0	0	0	0
465	B529	1	11	5	0	4	1	0	1	10	3	1	1	3	17	4	31	33	4	10	10	1	0	5	0	1	0
466	B530	2	11	5	1	3	1	0	4	8	2	1	1	4	10	4	23	36	7	18	0	0	0	0	0	0	0
467	B531	1	11	3	0	2	1	0	4	8	3	2	1	2	17	12	24	22	7	5	1	0	0	1	0	0	0
468	B532	1	11	3	0	4	1	0	4	12	3	1	2	3	8	4	30	44	13	23	8	0	0	1	0	0	0
469	B601	2	11	3	0	4	1	0	2	11	4	1	2	3	15	4	32	32	17	35	0	8	3	0	0	2	0
470	B602	1	11	3	0	1	1	0	4	8	3	1	2	1	13	6	31	23	7	6	1	2	0	0	0	0	0
471	B603	1	11	3	0	4	1	0	1	9	2	3	4	0	14	12	35	33	10	21	1	13	5	0	0	4	0
472	B604	1	12	3	0	1	1	0	3	12	5	1	3	0	11	6	31	20	9	8	1	2	1	0	0	0	0
473	B605	1	11	3	0	3	1	0	1	8	2	2	2	3	27	11	38	39	9	35	14	2	0	6	2	2	0
474	B606	2	12	3	0	1	1	0	4	6	3	1	1	3	26	4	20	19	4	6	0	0	0	0	0	0	0
475	B607	1	11	3	0	3	1	0	4	10	3	1	1	2	21	4	26	11	2	8	0	2	0	0	0	1	0
476	B608	2	12	3	0	2	1	0	3	10	3	1	1	5	24	4	21	21	10	21	0	2	1	0	0	0	0
477	B609	2	11	4	0	4	1	0	1	8	2	1	4	3	13	4	28	37	15	14	3	0	0	0	0	4	0
478	B610	1	12	4	4	2	1	0	4	6	2	1	3	0	12	4	39	23	7	16	0	9	3	0	0	0	0
479	B611	1	12	3	0	4	1	0	1	3	3	2	1	2	19	16	44	28	14	32	13	13	4	8	3	6	1
480	B612	2	11	3	0	1	1	0	1	10	4	1	1	5	19	6	21	18	1	3	0	5	2	0	0	0	0
481	B613	2	12	3	0	2	1	0	4	11	4	1	1	5	17	4	22	16	14	20	0	1	0	0	0	0	0
482	B614	1	11	3	0	3	1	0	4	11	3	1	1	5	14	6	20	26	7	15	7	1	0	2	0	2	0
483	B615	2	12	3	2	4	1	0	1	4	4	1	1	5	27	8	20	14	2	8	3	1	0	2	0	0	0
484	B616	1	12	3	0	3	1	0	4	14	3	1	1	5	16	6	62	34	7	33	21	0	0	8	3	1	0
485	B617	1	11	3	0	2	1	0	4	12	3	6	6	2	18	9	74	34	23	58	24	2	1	1	0	25	7
486	B618	1	11	3	0	4	1	0	4	9	3	2	0	3	10	4	23	39	17	27	10	2	1	0	0	12	3
487	B619	1	11	3	0	3	1	0	4	13	3	2	3	1	15	10	36	40	8	30	3	8	3	0	0	5	1
488	B620	1	11	3	0	2	1	0	1	12	3	1	1	6	19	4	22			10	0			0	0	0	0
489	B621	2	11	3	0	3	1	0	1	8	3	2	3	2	12	7	31	41		18	0	0	0	0	0	0	0
490	B622	2	11	3	0	1	1	0	3	14	4	1	1	6	18	4	20	19	7	3	0	4	1	0	0	0	0
491	B623	2	11	4	0	4	1	0	1	12	3	0	1	3	20	4	23	35	10	9	3	1	0	0	0	1	0
492	B624	1	11	3	0	2	1	0	1	11	3	1	1	2	21	16	30	24	2	7	3	0	0	5	0	0	0
493	B625	1	11	3	0	3	1	0	4	10	2	2	2	0	20	4	33	35	18	22	1	3	1	0	0	0	0
494	B626	1	12	4	0	4	1	0	1	3	2	2	2	5	7	4	31	25	14	22	25	7	2	6	2	13	4
495	B627	1	11	3	0	4	1	0	1	12	3	2	4	2	21	18	37	29	9	23	11	1	0	0	0	3	0
496	B628	2	11	3	0	2	1	0	1	10	5	1	1	6	22	9	29	30	14	14	1	8	0	0	0	0	0
497	B629	2	11	3	0	1	1	0	4	6	3	1	1	2	18	4	22	17	2	5	0	0	0	0	0	0	0
498	B630	2	11	3	0	3	1	0	1	12	3	1	1	1	18	4	23	33	10	11	0	3	0	0	0	0	0
499	B631	2	11	3	0	1	1	0	3	10	4	2	2	3	7	4	21	17	11	28	0	2	0	0	0	0	0
500	B633	1	12						1	8	3	2	3	4	19	6	33	30	19	21		5	1
501	B701	2	11	4	0	3	1	0	3	12	4	1	2	0	5	4	32	32	11	21	0	0	0	0	0	1	0
502	B702	1	12	3	0	3	1	0	1	12	6	1	1	3	25	4	24	18	1	3	0	1	0	0	0	0	0
503	B703	1	11	3	0	3	1	0	4	13	3	2	2	4	6	5	31	26	8	16	0	5	1	0	0	1	0
504	B704	1	11	3	0	2	1	0	4	11	3	2	1	4	12	4	33	11	4	13	0	0	0	0	0	0	0
505	B705	2	12	4	3	3	1	0	1	12	4	1	1	6	24	4	21	34	8	10	0	3	0	0	0	0	0
506	B706	1	11	2	0	3	1	0	1	14	3	1	4	2	20	19	45	32	19	25	0	10	4	0	0	1	0
507	B707	2	12	4	4	3	1	0	1	7	2	2	2	3	19	9	37	43	17	40	0	3	0	0	0	0	0
508	B708	1	11	3	0	2	1	0	4	11	3	2	1	3	9	7	35	30	4	11	2	1	0	0	0	0	0
509	B709	2	11	5	2	3	1	0	1	12	4	1	1	3	17	6	26	31	11	9	0	3	0	0	0	0	0
510	B710	2	11	2	0	4	1	0	1	7	3	1	1	5	8	8	20	36	1	1	0	0	0	0	0	0	0
511	B711	2	12	2	0	3	1	0	4	11	4	5	6	5	17	14	24	32	9	15	0	1	0	0	0	0	0
512	B712	1	12	2	0	1	1	0	4	11	2	2	2	6	20	4	28	44	16	29	1	5	1	1	0	0	0
513	B713	1	11	5	1	4	1	0	5	7	1	2	2	2	8	6	26	30	14	16	0	0	0	0	0	0	0
514	B714	1	11	3	0	2	1	0	3	13	3	1	1	5	20	4	29	6	4	3	2	0	0	0	0	0	0
515	B715	1	12	3	0	4	1	4	1	15	5	2	2	6	2	4	33	52	13	18	31	0	0	1	0	28	8
516	B716	1	12	3	0	3	1	0	4	10	5	1	1	3	11	7	23	30	4	6	7	0	0	0	0	0	0
517	B717	2	11	3	0	2	1	0	4	9	3	1	0	6	27	4	20	18	6	5	0	0	0	0	0	0	0
518	B718	2	12	3	0	1	1	0	4	8	2	2	2	5	19	10	33	35	26	25	0	3	0	0	0	0	0
519	B719	1	11	3	0	2	1	0	4	8	3	2	2	5	8	4	27	28	9	21	0	0	0	0	0	0	0
520	B720	2	11	3	0	2	1	0	3	12	4	1	1	7	27	4	27	28	2	9	0	0	0	0	0	0	0
521	B721	1	11	5	1	0	1	0	1	9	2	3	4	0	17	13	40	36	1	23	25	2	0	2	0	5	0
522	B722	2	11	3	0	2	1	0	4	10	4	2	2	0	18	4	32	31	13	16	0	2	0	0	0	0	0
523	B723	2	11	3	0	2	1	0	1	12	2	2	2	2	22	4	38	27	7	12	0	1	0	0	0	0	0
524	B724	1	11	3	0	3	1	0	2	9	2	2	2	2	11	4	38	34	10	23	6	5	0	0	0	0	0
525	B725	2	12	3	0	2	1	0	4	10	3	3	3	2	19	12	46	37	13	33	2	0	0	1	0	0	0
526	B726	1	11	3	0	2	1	0	4	10	3	1	1	3	12	4	20	22	5	4	5	0	0	10	3	0	0
527	B727	2	12	3	0	3	1	0	1	11	4	2	1	5	16	9	26	29	19	20	0	0	0	1	0	0	0
528	B728	1	12	3	0	4	1	0	1	7	3	1	1	4	6	4	30	32	4	10	7	0	0	0	0	1	0
529	B729	1	11	3	0	4	1	4	4	9	4	1	1	0	0	0					21			0	0	26	8
530	B730	2	12	3	0	4	1	0	3	9	3	1	1	4	12	6	28	30	15	29	10	1	0	0	0	1	0
531	B731	1	12	3	0	2	1	0	4	12	7	2	3	2	27	17	26	18	1	4	2	2	0	0	0	0	0
532	B732	2	12	4	0	2	1	0	1	12	4	1	2	3	17	4	28	35	10	15	9	1	0	10	2	1	0
533	B801	1	11	3	0	1	1	0	4	11	3	1	0	4	21	5	22	17	1	3	0	0	0	0	0	0	0
534	B803	2	12	3	0	1	1	0	4	12	3	1	2	2	23	5	24	49	22	25	0	3	0	0	0	0	0
535	B804	2	11	3	0	1	1	0	4	9	3	1	1	5	21	6	22	21	5	8	0	2	0	0	0	0	0
536	B805	1	12	5	1	3	1	0	1	9	3	2	2	2	9	6	40	34	14	24	0	6	1	0	0	11	3
537	B806	1	11	4	4	4	1	1	4	2	2	1	2	5	5	7	24	30	1	18	33	4	0	1	0	42	14
538	B807	1	11	3	0	2	1	0	4	12	3	1	2	3	17	4	33	22	9	22	0	5	1	0	0	0	0
539	B808	2	12	3	0	4	1	0	1	3	3	1	3	5	25	10	24	21	5	5	4	0	0	10	4	10	3
540	B809	1	11	3	0	4	4	1	4	11	4	2	2	0	2	11	35	50	17	47	38	15	5	4	1	39	12
541	B810	2	12	3	0	1	1	0	4	12	3	1	1	5	17	8	21	10	4	3	0	1	0	0	0	0	0
542	B811	2	12	3	0	2	2	0	1	11	3	1	1	7	7	4	20	26	20	10	0	5	0	12	5	3	0
543	B812	1	12	4	1	2	1	0	1	3	3	2	2	2	21	9	31	16	5	11	0	1	0	1	0	1	0
544	B813	2	12	3	0	2	1	0	4	10	3	1	1	6	17	4	20	17	0	4	0	1	0	0	0	0	0
545	B814	1	11	3	0	2	1	0	2	10	3	1	1	4	16	4	20	17	0	1	0	0	0	2	0	0	0
546	B815	1	11	3	0	2	1	0	3	11	3	1	1	2	17	7	47	27	0	36	0	9	2	4	0	0	0
547	B816	2	11						4	3	3	1	1	5	7	12	36	45	24	20		16	7
548	B817	2	11	4	4	4	3	0	4	13	4	1	2	5	13	4	22	22	10	13	5	5	0	11	3	0	0
549	B818	2	11	3	0	1	1	0	3	12	4	2	1	5	18	7	30	26	3	6	0	0	0	0	0	1	0
550	B819	1	11	3	0	2	1	0	3	8	5	1	1	2	24	4	20	21	0	10	0	0	0	0	0	0	0
551	B820	1	11	3	4	4	1	0	1	8	2	2	1	3	15	7	33	21	6	16	10	10	3	13	5	11	4
552	B821	1	11	3	0	2	1	0	1	10	5	1	2	5	11	6	21	27	1	6	0	0	0	4	2	0	0
553	B822	1	12	4	4	2	1	0	4	6	1	3	4	3	14	9	33	12	14	18	0	0	0	0	0	0	0
554	B823	2	12	4	4	4	1	0	4	9	2	1	1	0	8	4	44	34	21	51	27	0	0	0	0	34	13
555	B824	2	12	3	0	1	1	0	1	7	3	1	1	3	26	4	20	34	3	9	0	0	0	0	0	0	0
556	B825	1	11	3	0	1	1	0	1	9	3	2	2	0	18	4	22	26	8	8	0	0	0	0	0	0	0
557	B826	1	11	4	4	4	1	0	4	11	3	3	3	3	14	12	30	29	6	14	2	1	0	7	3	9	3
558	B827	1	12	3	0	4	1	0	2	9	3	1	1	1	12	6	33	28	14	29	0	7	1	0	0	0	0
559	B828	2	12	3	0	2	1	0	1	9	3	1	1	6	20	11	22	21	11	14	0	2	0	13	5	0	0
560	B829	2	12	3	0	2	1	0	3	6	3	2	3	4	17	4	27	19	20	16	0	1	0	0	0	0	0
561	B830	2	11	3	0	2	1	0	4	10	3	2	14	2	15	4	36	35	16	20	0	1	0	0	0	0	0
562	B831	1	12	3	0	3	1	0	1	11	3	2	4	2	29	4	21	27	5	25	0	1	0	9	4	0	0
563	B832	1	12	3	0	1	1	0	2	8	2	1	2	0	16	7	27	15	1	10	0	0	0	0	0	0	0
